# Supplementary material for: Synthesis, properties, and material hybridization of bare aromatic polymers enabled by dendrimer support
Source: Nat Commun. 2022 Sep 16;13:5358. doi: 10.1038/s41467-022-33100-7 (PMC9481634; doi:10.1038/s41467-022-33100-7)
Supplement: Supplementary file 3 — Source Data [file 41467_2022_33100_MOESM3_ESM.xlsx]

## Sheet: fig 3b
Figure 3b
	MAX
	2170
m/z	Int.	Normalized Int (for isotopic pattern plot)									isotopic pattern
883.186	0	0			calculated						unsubstituted PT(n=17)
883.19	0	0			}
883.193	0	0			\red255\green255\blue255	\red0\green0\blue0	}
883.197	0	0				\cssrgb\c0\c0\c0	}
883.2	0	0
883.203	1	0.0460829
883.207	0	0						MIN
883.21	0	0						-146.956
883.214	1	0.0460829
883.217	0	0			mass	abundance	output	*-1 -35	normalize											blue; observed
883.22	0	0			1500.85	0	profile	-35	-23.8167											orange: calced
883.224	0	0			1500.85	0	profile	-35	-23.8167
883.227	0	0			1500.85	0	profile	-35	-23.8167
883.231	0	0			1500.86	0	profile	-35	-23.8167
883.234	0	0			1500.86	0	profile	-35	-23.8167
883.238	2	0.0921659			1500.86	0	profile	-35	-23.8167
883.241	1	0.0460829			1500.87	0	profile	-35	-23.8167
883.244	0	0			1500.87	0	profile	-35	-23.8167
883.248	1	0.0460829			1500.87	0	profile	-35	-23.8167
883.251	0	0			1500.88	0	profile	-35	-23.8167
883.255	0	0			1500.88	0	profile	-35	-23.8167
883.258	0	0			1500.88	0	profile	-35	-23.8167
883.262	0	0			1500.88	0	profile	-35	-23.8167
883.265	0	0			1500.89	0	profile	-35	-23.8167
883.268	0	0			1500.89	0	profile	-35	-23.8167
883.272	0	0			1500.89	0	profile	-35	-23.8167
883.275	1	0.0460829			1500.9	0	profile	-35	-23.8167
883.279	0	0			1500.9	0	profile	-35	-23.8167
883.282	0	0			1500.9	0	profile	-35	-23.8167
883.286	0	0			1500.91	0	profile	-35	-23.8167
883.289	2	0.0921659			1500.91	0	profile	-35	-23.8167
883.292	0	0			1500.91	0	profile	-35	-23.8167
883.296	0	0			1500.91	0	profile	-35	-23.8167
883.299	0	0			1500.92	0	profile	-35	-23.8167
883.303	0	0			1500.92	0	profile	-35	-23.8167
883.306	0	0			1500.92	0	profile	-35	-23.8167
883.31	0	0			1500.93	0	profile	-35	-23.8167
883.313	0	0			1500.93	0	profile	-35	-23.8167
883.316	0	0			1500.93	0	profile	-35	-23.8167
883.32	4	0.184332			1500.94	0	profile	-35	-23.8167
883.323	3	0.138249			1500.94	0	profile	-35	-23.8167
883.327	0	0			1500.94	0	profile	-35	-23.8167
883.33	0	0			1500.94	0	profile	-35	-23.8167
883.334	0	0			1500.95	0	profile	-35	-23.8167
883.337	0	0			1500.95	0	profile	-35	-23.8167
883.34	0	0			1500.95	0	profile	-35	-23.8167
883.344	1	0.0460829			1500.96	0	profile	-35	-23.8167
883.347	2	0.0921659			1500.96	0	profile	-35	-23.8167
883.351	0	0			1500.96	0	profile	-35	-23.8167
883.354	1	0.0460829			1500.97	0	profile	-35	-23.8167
883.358	1	0.0460829			1500.97	0	profile	-35	-23.8167
883.361	0	0			1500.97	0	profile	-35	-23.8167
883.364	0	0			1500.97	0	profile	-35	-23.8167
883.368	0	0			1500.98	0	profile	-35	-23.8167
883.371	0	0			1500.98	0	profile	-35	-23.8167
883.375	0	0			1500.98	0	profile	-35	-23.8167
883.378	0	0			1500.99	0	profile	-35	-23.8167
883.382	0	0			1500.99	0	profile	-35	-23.8167
883.385	0	0			1500.99	0	profile	-35	-23.8167
883.388	1	0.0460829			1501	0	profile	-35	-23.8167
883.392	0	0			1501	0	profile	-35	-23.8167
883.395	1	0.0460829			1501	0	profile	-35	-23.8167
883.399	0	0			1501.01	0	profile	-35	-23.8167
883.402	0	0			1501.01	0	profile	-35	-23.8167
883.406	0	0			1501.01	0	profile	-35	-23.8167
883.409	0	0			1501.01	0	profile	-35	-23.8167
883.412	3	0.138249			1501.02	0	profile	-35	-23.8167
883.416	0	0			1501.02	0	profile	-35	-23.8167
883.419	0	0			1501.02	0	profile	-35	-23.8167
883.423	0	0			1501.03	0	profile	-35	-23.8167
883.426	1	0.0460829			1501.03	0	profile	-35	-23.8167
883.43	0	0			1501.03	0	profile	-35	-23.8167
883.433	3	0.138249			1501.04	0	profile	-35	-23.8167
883.436	0	0			1501.04	0	profile	-35	-23.8167
883.44	0	0			1501.04	0	profile	-35	-23.8167
883.443	0	0			1501.04	0	profile	-35	-23.8167
883.447	0	0			1501.05	0	profile	-35	-23.8167
883.45	0	0			1501.05	0	profile	-35	-23.8167
883.454	0	0			1501.05	0	profile	-35	-23.8167
883.457	5	0.230415			1501.06	0	profile	-35	-23.8167
883.46	0	0			1501.06	0	profile	-35	-23.8167
883.464	0	0			1501.06	0	profile	-35	-23.8167
883.467	0	0			1501.07	0	profile	-35	-23.8167
883.471	0	0			1501.07	0	profile	-35	-23.8167
883.474	1	0.0460829			1501.07	0	profile	-35	-23.8167
883.478	0	0			1501.07	0	profile	-35	-23.8167
883.481	0	0			1501.08	0	profile	-35	-23.8167
883.484	0	0			1501.08	0	profile	-35	-23.8167
883.488	0	0			1501.08	0	profile	-35	-23.8167
883.491	0	0			1501.09	0	profile	-35	-23.8167
883.495	0	0			1501.09	0	profile	-35	-23.8167
883.498	0	0			1501.09	0	profile	-35	-23.8167
883.502	0	0			1501.1	0	profile	-35	-23.8167
883.505	0	0			1501.1	0	profile	-35	-23.8167
883.508	0	0			1501.1	0	profile	-35	-23.8167
883.512	0	0			1501.1	0	profile	-35	-23.8167
883.515	0	0			1501.11	0	profile	-35	-23.8167
883.519	0	0			1501.11	0	profile	-35	-23.8167
883.522	0	0			1501.11	0	profile	-35	-23.8167
883.526	0	0			1501.12	0	profile	-35	-23.8167
883.529	0	0			1501.12	0	profile	-35	-23.8167
883.532	0	0			1501.12	0	profile	-35	-23.8167
883.536	0	0			1501.13	0	profile	-35	-23.8167
883.539	0	0			1501.13	0	profile	-35	-23.8167
883.543	0	0			1501.13	0	profile	-35	-23.8167
883.546	0	0			1501.13	0	profile	-35	-23.8167
883.55	0	0			1501.14	0	profile	-35	-23.8167
883.553	0	0			1501.14	0	profile	-35	-23.8167
883.556	1	0.0460829			1501.14	0	profile	-35	-23.8167
883.56	0	0			1501.15	0	profile	-35	-23.8167
883.563	0	0			1501.15	0	profile	-35	-23.8167
883.567	0	0			1501.15	0	profile	-35	-23.8167
883.57	0	0			1501.16	0	profile	-35	-23.8167
883.574	0	0			1501.16	0	profile	-35	-23.8167
883.577	0	0			1501.16	0	profile	-35	-23.8167
883.58	0	0			1501.16	0	profile	-35	-23.8167
883.584	0	0			1501.17	0	profile	-35	-23.8167
883.587	0	0			1501.17	0	profile	-35	-23.8167
883.591	0	0			1501.17	0	profile	-35	-23.8167
883.594	0	0			1501.18	0	profile	-35	-23.8167
883.598	0	0			1501.18	0	profile	-35	-23.8167
883.601	0	0			1501.18	0	profile	-35	-23.8167
883.604	0	0			1501.19	0	profile	-35	-23.8167
883.608	0	0			1501.19	0	profile	-35	-23.8167
883.611	0	0			1501.19	0	profile	-35	-23.8167
883.615	1	0.0460829			1501.2	0	profile	-35	-23.8167
883.618	0	0			1501.2	0	profile	-35	-23.8167
883.622	0	0			1501.2	0	profile	-35	-23.8167
883.625	0	0			1501.2	0	profile	-35	-23.8167
883.628	0	0			1501.21	0	profile	-35	-23.8167
883.632	3	0.138249			1501.21	0	profile	-35	-23.8167
883.635	0	0			1501.21	0	profile	-35	-23.8167
883.639	0	0			1501.22	0	profile	-35	-23.8167
883.642	0	0			1501.22	0	profile	-35	-23.8167
883.646	0	0			1501.22	0	profile	-35	-23.8167
883.649	0	0			1501.23	0	profile	-35	-23.8167
883.652	0	0			1501.23	0	profile	-35	-23.8167
883.656	0	0			1501.23	0	profile	-35	-23.8167
883.659	0	0			1501.23	0	profile	-35	-23.8167
883.663	0	0			1501.24	0	profile	-35	-23.8167
883.666	0	0			1501.24	0	profile	-35	-23.8167
883.67	0	0			1501.24	0	profile	-35	-23.8167
883.673	0	0			1501.25	0	profile	-35	-23.8167
883.676	0	0			1501.25	0	profile	-35	-23.8167
883.68	0	0			1501.25	0	profile	-35	-23.8167
883.683	1	0.0460829			1501.26	0	profile	-35	-23.8167
883.687	0	0			1501.26	0	profile	-35	-23.8167
883.69	1	0.0460829			1501.26	0	profile	-35	-23.8167
883.694	0	0			1501.26	0	profile	-35	-23.8167
883.697	0	0			1501.27	0	profile	-35	-23.8167
883.7	2	0.0921659			1501.27	0	profile	-35	-23.8167
883.704	1	0.0460829			1501.27	0	profile	-35	-23.8167
883.707	4	0.184332			1501.28	0	profile	-35	-23.8167
883.711	0	0			1501.28	0	profile	-35	-23.8167
883.714	0	0			1501.28	0	profile	-35	-23.8167
883.718	0	0			1501.29	0	profile	-35	-23.8167
883.721	0	0			1501.29	0	profile	-35	-23.8167
883.724	0	0			1501.29	0	profile	-35	-23.8167
883.728	0	0			1501.29	0	profile	-35	-23.8167
883.731	3	0.138249			1501.3	0	profile	-35	-23.8167
883.735	0	0			1501.3	0	profile	-35	-23.8167
883.738	0	0			1501.3	0	profile	-35	-23.8167
883.742	0	0			1501.31	0	profile	-35	-23.8167
883.745	0	0			1501.31	0	profile	-35	-23.8167
883.748	0	0			1501.31	0	profile	-35	-23.8167
883.752	0	0			1501.32	0	profile	-35	-23.8167
883.755	0	0			1501.32	0	profile	-35	-23.8167
883.759	1	0.0460829			1501.32	0	profile	-35	-23.8167
883.762	0	0			1501.32	0	profile	-35	-23.8167
883.765	0	0			1501.33	0	profile	-35	-23.8167
883.769	0	0			1501.33	0	profile	-35	-23.8167
883.772	0	0			1501.33	0	profile	-35	-23.8167
883.776	0	0			1501.34	0	profile	-35	-23.8167
883.779	1	0.0460829			1501.34	0	profile	-35	-23.8167
883.783	0	0			1501.34	0	profile	-35	-23.8167
883.786	0	0			1501.35	0	profile	-35	-23.8167
883.789	0	0			1501.35	0	profile	-35	-23.8167
883.793	0	0			1501.35	0	profile	-35	-23.8167
883.796	0	0			1501.35	0	profile	-35	-23.8167
883.8	0	0			1501.36	1.27963002272883e-319	profile	-35	-23.8167
883.803	2	0.0921659			1501.36	1.10029555679831e-315	profile	-35	-23.8167
883.807	0	0			1501.36	8.95785851675848e-312	profile	-35	-23.8167
883.81	0	0			1501.37	6.89642e-308	profile	-35	-23.8167
883.813	0	0			1501.37	5.02074e-304	profile	-35	-23.8167
883.817	0	0			1501.37	3.4565e-300	profile	-35	-23.8167
883.82	0	0			1501.38	2.25024e-296	profile	-35	-23.8167
883.824	6	0.276498			1501.38	1.38531e-292	profile	-35	-23.8167
883.827	0	0			1501.38	8.06471e-289	profile	-35	-23.8167
883.831	0	0			1501.39	4.43972e-285	profile	-35	-23.8167
883.834	0	0			1501.39	2.31125e-281	profile	-35	-23.8167
883.837	0	0			1501.39	1.13779e-277	profile	-35	-23.8167
883.841	0	0			1501.39	5.29667e-274	profile	-35	-23.8167
883.844	0	0			1501.4	2.33168e-270	profile	-35	-23.8167
883.848	0	0			1501.4	9.70639e-267	profile	-35	-23.8167
883.851	0	0			1501.4	3.82095e-263	profile	-35	-23.8167
883.855	0	0			1501.41	1.42236e-259	profile	-35	-23.8167
883.858	0	0			1501.41	5.00695e-256	profile	-35	-23.8167
883.861	0	0			1501.41	1.66672e-252	profile	-35	-23.8167
883.865	0	0			1501.42	5.24655e-249	profile	-35	-23.8167
883.868	0	0			1501.42	1.56175e-245	profile	-35	-23.8167
883.872	0	0			1501.42	4.39614e-242	profile	-35	-23.8167
883.875	1	0.0460829			1501.42	1.17019e-238	profile	-35	-23.8167
883.879	0	0			1501.43	2.94556e-235	profile	-35	-23.8167
883.882	0	0			1501.43	7.01138e-232	profile	-35	-23.8167
883.885	0	0			1501.43	1.5782e-228	profile	-35	-23.8167
883.889	0	0			1501.44	3.35929e-225	profile	-35	-23.8167
883.892	0	0			1501.44	6.76171e-222	profile	-35	-23.8167
883.896	0	0			1501.44	1.28703e-218	profile	-35	-23.8167
883.899	0	0			1501.45	2.31658e-215	profile	-35	-23.8167
883.903	0	0			1501.45	3.94303e-212	profile	-35	-23.8167
883.906	0	0			1501.45	6.34654e-209	profile	-35	-23.8167
883.909	1	0.0460829			1501.45	9.65981e-206	profile	-35	-23.8167
883.913	0	0			1501.46	1.39035e-202	profile	-35	-23.8167
883.916	0	0			1501.46	1.89237e-199	profile	-35	-23.8167
883.92	1	0.0460829			1501.46	2.43563e-196	profile	-35	-23.8167
883.923	1	0.0460829			1501.47	2.96442e-193	profile	-35	-23.8167
883.927	0	0			1501.47	3.41189e-190	profile	-35	-23.8167
883.93	1	0.0460829			1501.47	3.71342e-187	profile	-35	-23.8167
883.933	0	0			1501.48	3.82188e-184	profile	-35	-23.8167
883.937	0	0			1501.48	3.71968e-181	profile	-35	-23.8167
883.94	0	0			1501.48	3.4234e-178	profile	-35	-23.8167
883.944	0	0			1501.48	2.97944e-175	profile	-35	-23.8167
883.947	0	0			1501.49	2.45209e-172	profile	-35	-23.8167
883.951	0	0			1501.49	1.90837e-169	profile	-35	-23.8167
883.954	0	0			1501.49	1.40447e-166	profile	-35	-23.8167
883.957	0	0			1501.5	9.77437e-164	profile	-35	-23.8167
883.961	0	0			1501.5	6.43263e-161	profile	-35	-23.8167
883.964	0	0			1501.5	4.00325e-158	profile	-35	-23.8167
883.968	1	0.0460829			1501.51	2.35593e-155	profile	-35	-23.8167
883.971	0	0			1501.51	1.3111e-152	profile	-35	-23.8167
883.975	0	0			1501.51	6.89976e-150	profile	-35	-23.8167
883.978	0	0			1501.51	3.43366e-147	profile	-35	-23.8167
883.981	0	0			1501.52	1.61586e-144	profile	-35	-23.8167
883.985	0	0			1501.52	7.19078e-142	profile	-35	-23.8167
883.988	0	0			1501.52	3.02602e-139	profile	-35	-23.8167
883.992	0	0			1501.53	1.20418e-136	profile	-35	-23.8167
883.995	0	0			1501.53	4.53146e-134	profile	-35	-23.8167
883.999	0	0			1501.53	1.61253e-131	profile	-35	-23.8167
884.002	0	0			1501.54	5.42629e-129	profile	-35	-23.8167
884.005	0	0			1501.54	1.72672e-126	profile	-35	-23.8167
884.009	0	0			1501.54	5.19596e-124	profile	-35	-23.8167
884.012	0	0			1501.54	1.47854e-121	profile	-35	-23.8167
884.016	0	0			1501.55	3.97857e-119	profile	-35	-23.8167
884.019	0	0			1501.55	1.01238e-116	profile	-35	-23.8167
884.023	0	0			1501.55	2.43605e-114	profile	-35	-23.8167
884.026	0	0			1501.56	5.54311e-112	profile	-35	-23.8167
884.029	1	0.0460829			1501.56	1.19274e-109	profile	-35	-23.8167
884.033	3	0.138249			1501.56	2.42694e-107	profile	-35	-23.8167
884.036	0	0			1501.57	4.66982e-105	profile	-35	-23.8167
884.04	0	0			1501.57	8.49698e-103	profile	-35	-23.8167
884.043	3	0.138249			1501.57	1.46202e-100	profile	-35	-23.8167
884.047	2	0.0921659			1501.58	2.37885e-98	profile	-35	-23.8167
884.05	0	0			1501.58	3.66021e-96	profile	-35	-23.8167
884.053	0	0			1501.58	5.32561e-94	profile	-35	-23.8167
884.057	0	0			1501.58	7.32752e-92	profile	-35	-23.8167
884.06	0	0			1501.59	9.53386e-90	profile	-35	-23.8167
884.064	0	0			1501.59	1.17302e-87	profile	-35	-23.8167
884.067	0	0			1501.59	1.36479e-85	profile	-35	-23.8167
884.071	0	0			1501.6	1.50159e-83	profile	-35	-23.8167
884.074	0	0			1501.6	1.56229e-81	profile	-35	-23.8167
884.077	0	0			1501.6	1.53708e-79	profile	-35	-23.8167
884.081	0	0			1501.61	1.43007e-77	profile	-35	-23.8167
884.084	0	0			1501.61	1.25818e-75	profile	-35	-23.8167
884.088	4	0.184332			1501.61	1.04677e-73	profile	-35	-23.8167
884.091	0	0			1501.61	8.23536e-72	profile	-35	-23.8167
884.095	0	0			1501.62	6.1269e-70	profile	-35	-23.8167
884.098	0	0			1501.62	4.31045e-68	profile	-35	-23.8167
884.102	0	0			1501.62	2.86767e-66	profile	-35	-23.8167
884.105	0	0			1501.63	1.8041e-64	profile	-35	-23.8167
884.108	0	0			1501.63	1.07329e-62	profile	-35	-23.8167
884.112	0	0			1501.63	6.03806e-61	profile	-35	-23.8167
884.115	1	0.0460829			1501.64	3.2122e-59	profile	-35	-23.8167
884.119	1	0.0460829			1501.64	1.61596e-57	profile	-35	-23.8167
884.122	0	0			1501.64	7.68751e-56	profile	-35	-23.8167
884.126	0	0			1501.64	3.45831e-54	profile	-35	-23.8167
884.129	0	0			1501.65	1.47119e-52	profile	-35	-23.8167
884.132	1	0.0460829			1501.65	5.91828e-51	profile	-35	-23.8167
884.136	0	0			1501.65	2.25138e-49	profile	-35	-23.8167
884.139	1	0.0460829			1501.66	8.09888e-48	profile	-35	-23.8167
884.143	2	0.0921659			1501.66	2.75503e-46	profile	-35	-23.8167
884.146	0	0			1501.66	8.86242e-45	profile	-35	-23.8167
884.15	0	0			1501.67	2.69589e-43	profile	-35	-23.8167
884.153	1	0.0460829			1501.67	7.75493e-42	profile	-35	-23.8167
884.156	2	0.0921659			1501.67	2.10949e-40	profile	-35	-23.8167
884.16	2	0.0921659			1501.67	5.42628e-39	profile	-35	-23.8167
884.163	0	0			1501.68	1.31993e-37	profile	-35	-23.8167
884.167	0	0			1501.68	3.03616e-36	profile	-35	-23.8167
884.17	0	0			1501.68	6.60423e-35	profile	-35	-23.8167
884.174	0	0			1501.69	1.35845e-33	profile	-35	-23.8167
884.177	0	0			1501.69	2.64236e-32	profile	-35	-23.8167
884.18	1	0.0460829			1501.69	4.8603e-31	profile	-35	-23.8167
884.184	0	0			1501.7	8.45394e-30	profile	-35	-23.8167
884.187	0	0			1501.7	1.39053e-28	profile	-35	-23.8167
884.191	0	0			1501.7	2.16284e-27	profile	-35	-23.8167
884.194	1	0.0460829			1501.7	3.18123e-26	profile	-35	-23.8167
884.198	0	0			1501.71	4.42476e-25	profile	-35	-23.8167
884.201	0	0			1501.71	5.8198e-24	profile	-35	-23.8167
884.204	0	0			1501.71	7.23856e-23	profile	-35	-23.8167
884.208	0	0			1501.72	8.51373e-22	profile	-35	-23.8167
884.211	0	0			1501.72	9.46918e-21	profile	-35	-23.8167
884.215	5	0.230415			1501.72	9.95932e-20	profile	-35	-23.8167
884.218	5	0.230415			1501.73	9.90539e-19	profile	-35	-23.8167
884.222	4	0.184332			1501.73	9.31618e-18	profile	-35	-23.8167
884.225	0	0			1501.73	8.28569e-17	profile	-35	-23.8167
884.228	0	0			1501.73	6.96858e-16	profile	-35	-23.8167
884.232	0	0			1501.74	5.54222e-15	profile	-35	-23.8167
884.235	0	0			1501.74	4.1682e-14	profile	-35	-23.8167
884.239	0	0			1501.74	2.9644e-13	profile	-35	-23.8167
884.242	0	0			1501.75	1.99366e-12	profile	-35	-23.8167
884.246	0	0			1501.75	1.26791e-11	profile	-35	-23.8167
884.249	0	0			1501.75	7.62522e-11	profile	-35	-23.8167
884.252	0	0			1501.76	4.3365e-10	profile	-35	-23.8167
884.256	3	0.138249			1501.76	2.33212e-09	profile	-35	-23.8167
884.259	0	0			1501.76	1.18601e-08	profile	-35	-23.8167
884.263	0	0			1501.76	5.70359e-08	profile	-35	-23.8167
884.266	0	0			1501.77	2.59379e-07	profile	-35	-23.8167
884.27	0	0			1501.77	1.11544e-06	profile	-35	-23.8167
884.273	0	0			1501.77	4.53606e-06	profile	-35	-23.8167
884.276	3	0.138249			1501.78	1.74437e-05	profile	-35	-23.8167
884.28	0	0			1501.78	6.3434e-05	profile	-35.0001	-23.8167
884.283	0	0			1501.78	0.000218137	profile	-35.0002	-23.8169
884.287	0	0			1501.79	0.000709354	profile	-35.0007	-23.8172
884.29	0	0			1501.79	0.00218133	profile	-35.0022	-23.8182
884.294	0	0			1501.79	0.00634311	profile	-35.0063	-23.821
884.297	2	0.0921659			1501.8	0.0174425	profile	-35.0174	-23.8286
884.3	1	0.0460829			1501.8	0.0453566	profile	-35.0454	-23.8476
884.304	1	0.0460829			1501.8	0.111531	profile	-35.1115	-23.8926
884.307	1	0.0460829			1501.8	0.259344	profile	-35.2593	-23.9932
884.311	0	0			1501.81	0.57027	profile	-35.5703	-24.2048
884.314	0	0			1501.81	1.1858	profile	-36.1858	-24.6236
884.318	0	0			1501.81	2.33165	profile	-37.3317	-25.4033
884.321	0	0			1501.82	4.33553	profile	-39.3355	-26.7669
884.324	0	0			1501.82	7.62334	profile	-42.6233	-29.0042
884.328	0	0			1501.82	12.6757	profile	-47.6757	-32.4423
884.331	0	0			1501.83	19.9308	profile	-54.9308	-37.3792
884.335	0	0			1501.83	29.6348	profile	-64.6348	-43.9825
884.338	0	0			1501.83	41.668	profile	-76.668	-52.1709
884.342	0	0			1501.83	55.4024	profile	-90.4024	-61.5168
884.345	0	0			1501.84	69.6593	profile	-104.659	-71.2183
884.348	0	0			1501.84	82.8236	profile	-117.824	-80.1763
884.352	2	0.0921659			1501.84	93.1223	profile	-128.122	-87.1843
884.355	5	0.230415			1501.85	99.0097	profile	-134.01	-91.1905
884.359	0	0			1501.85	99.5466	profile	-134.547	-91.5559
884.362	0	0			1501.85	94.6454	profile	-129.645	-88.2207
884.366	0	0			1501.86	85.0936	profile	-120.094	-81.721
884.369	0	0			1501.86	72.3468	profile	-107.347	-73.0471
884.372	0	0			1501.86	58.1656	profile	-93.1656	-63.3971
884.376	0	0			1501.86	44.2219	profile	-79.2219	-53.9087
884.379	0	0			1501.87	31.7931	profile	-66.7931	-45.4512
884.383	0	0			1501.87	21.6149	profile	-56.6149	-38.5252
884.386	0	0			1501.87	13.8963	profile	-48.8963	-33.2728
884.39	0	0			1501.88	8.44829	profile	-43.4483	-29.5656
884.393	0	0			1501.88	4.85694	profile	-39.8569	-27.1217
884.396	0	0			1501.88	2.64047	profile	-37.6405	-25.6135
884.4	4	0.184332			1501.89	1.35745	profile	-36.3575	-24.7404
884.403	0	0			1501.89	0.659922	profile	-35.6599	-24.2658
884.407	0	0			1501.89	0.303379	profile	-35.3034	-24.0231
884.41	0	0			1501.89	0.131887	profile	-35.1319	-23.9065
884.414	0	0			1501.9	0.054218	profile	-35.0542	-23.8536
884.417	0	0			1501.9	0.021077	profile	-35.0211	-23.831
884.42	0	0			1501.9	0.00774819	profile	-35.0077	-23.822
884.424	4	0.184332			1501.91	0.00269349	profile	-35.0027	-23.8185
884.427	0	0			1501.91	0.000885431	profile	-35.0009	-23.8173
884.431	0	0			1501.91	0.000275245	profile	-35.0003	-23.8169
884.434	2	0.0921659			1501.92	8.09111e-05	profile	-35.0001	-23.8168
884.438	0	0			1501.92	2.24917e-05	profile	-35	-23.8167
884.441	0	0			1501.92	5.91234e-06	profile	-35	-23.8167
884.444	0	0			1501.92	1.46968e-06	profile	-35	-23.8167
884.448	0	0			1501.93	3.45469e-07	profile	-35	-23.8167
884.451	1	0.0460829			1501.93	7.67928e-08	profile	-35	-23.8167
884.455	0	0			1501.93	1.6142e-08	profile	-35	-23.8167
884.458	0	0			1501.94	3.20862e-09	profile	-35	-23.8167
884.462	0	0			1501.94	6.03119e-10	profile	-35	-23.8167
884.465	0	0			1501.94	1.07204e-10	profile	-35	-23.8167
884.468	0	0			1501.95	1.80197e-11	profile	-35	-23.8167
884.472	0	0			1501.95	2.86422e-12	profile	-35	-23.8167
884.475	0	0			1501.95	4.30516e-13	profile	-35	-23.8167
884.479	1	0.0460829			1501.95	6.11924e-14	profile	-35	-23.8167
884.482	0	0			1501.96	8.2249e-15	profile	-35	-23.8167
884.486	0	0			1501.96	1.04541e-15	profile	-35	-23.8167
884.489	0	0			1501.96	1.25652e-16	profile	-35	-23.8167
884.492	0	0			1501.97	1.42816e-17	profile	-35	-23.8167
884.496	0	0			1501.97	1.53499e-18	profile	-35	-23.8167
884.499	0	0			1501.97	1.56013e-19	profile	-35	-23.8167
884.503	3	0.138249			1501.98	1.49948e-20	profile	-35	-23.8167
884.506	0	0			1501.98	1.36285e-21	profile	-35	-23.8167
884.51	0	0			1501.98	1.17132e-22	profile	-35	-23.8167
884.513	0	0			1501.99	9.51983e-24	profile	-35	-23.8167
884.516	0	0			1501.99	7.31657e-25	profile	-35	-23.8167
884.52	0	0			1501.99	5.31754e-26	profile	-35	-23.8167
884.523	2	0.0921659			1501.99	3.65458e-27	profile	-35	-23.8167
884.527	7	0.322581			1502	2.37514e-28	profile	-35	-23.8167
884.53	29	1.33641			1502	1.45971e-29	profile	-35	-23.8167
884.534	78	3.59447			1502	8.48334e-31	profile	-35	-23.8167
884.537	144	6.63594			1502.01	4.66222e-32	profile	-35	-23.8167
884.54	186	8.57143			1502.01	2.42294e-33	profile	-35	-23.8167
884.544	106	4.88479			1502.01	1.19074e-34	profile	-35	-23.8167
884.547	23	1.05991			1502.02	5.53371e-36	profile	-35	-23.8167
884.551	19	0.875576			1502.02	2.43187e-37	profile	-35	-23.8167
884.554	25	1.15207			1502.02	1.01062e-38	profile	-35	-23.8167
884.558	14	0.645161			1502.02	3.97157e-40	profile	-35	-23.8167
884.561	0	0			1502.03	1.47591e-41	profile	-35	-23.8167
884.564	1	0.0460829			1502.03	5.18658e-43	profile	-35	-23.8167
884.568	0	0			1502.03	1.72357e-44	profile	-35	-23.8167
884.571	2	0.0921659			1502.04	5.41625e-46	profile	-35	-23.8167
884.575	2	0.0921659			1502.04	1.60951e-47	profile	-35	-23.8167
884.578	0	0			1502.04	4.52288e-49	profile	-35	-23.8167
884.582	0	0			1502.05	1.20188e-50	profile	-35	-23.8167
884.585	0	0			1502.05	3.02015e-52	profile	-35	-23.8167
884.588	0	0			1502.05	7.17667e-54	profile	-35	-23.8167
884.592	0	0			1502.05	1.61266e-55	profile	-35	-23.8167
884.595	5	0.230415			1502.06	3.42677e-57	profile	-35	-23.8167
884.599	1	0.0460829			1502.06	6.88577e-59	profile	-35	-23.8167
884.602	0	0			1502.06	1.30841e-60	profile	-35	-23.8167
884.606	0	0			1502.07	2.35105e-62	profile	-35	-23.8167
884.609	0	0			1502.07	3.99487e-64	profile	-35	-23.8167
884.612	1	0.0460829			1502.07	6.41901e-66	profile	-35	-23.8167
884.616	0	0			1502.08	9.75346e-68	profile	-35	-23.8167
884.619	3	0.138249			1502.08	1.40144e-69	profile	-35	-23.8167
884.623	4	0.184332			1502.08	1.9042e-71	profile	-35	-23.8167
884.626	0	0			1502.08	2.44668e-73	profile	-35	-23.8167
884.63	0	0			1502.09	2.9728e-75	profile	-35	-23.8167
884.633	0	0			1502.09	3.41569e-77	profile	-35	-23.8167
884.636	0	0			1502.09	3.71122e-79	profile	-35	-23.8167
884.64	0	0			1502.1	3.81311e-81	profile	-35	-23.8167
884.643	0	0			1502.1	3.70481e-83	profile	-35	-23.8167
884.647	0	0			1502.1	3.4039e-85	profile	-35	-23.8167
884.65	0	0			1502.11	2.95742e-87	profile	-35	-23.8167
884.654	0	0			1502.11	2.42982e-89	profile	-35	-23.8167
884.657	0	0			1502.11	1.88781e-91	profile	-35	-23.8167
884.661	0	0			1502.11	1.38697e-93	profile	-35	-23.8167
884.664	0	0			1502.12	9.63613e-96	profile	-35	-23.8167
884.667	2	0.0921659			1502.12	6.33084e-98	profile	-35	-23.8167
884.671	0	0			1502.12	3.93319e-100	profile	-35	-23.8167
884.674	1	0.0460829			1502.13	2.31075e-102	profile	-35	-23.8167
884.678	0	0			1502.13	1.28376e-104	profile	-35	-23.8167
884.681	0	0			1502.13	6.74438e-107	profile	-35	-23.8167
884.685	0	0			1502.14	3.35061e-109	profile	-35	-23.8167
884.688	5	0.230415			1502.14	1.57409e-111	profile	-35	-23.8167
884.691	0	0			1502.14	6.99295e-114	profile	-35	-23.8167
884.695	0	0			1502.14	2.93775e-116	profile	-35	-23.8167
884.698	0	0			1502.15	1.16707e-118	profile	-35	-23.8167
884.702	0	0			1502.15	4.38429e-121	profile	-35	-23.8167
884.705	0	0			1502.15	1.5575e-123	profile	-35	-23.8167
884.709	0	0			1502.16	5.23217e-126	profile	-35	-23.8167
884.712	0	0			1502.16	1.66211e-128	profile	-35	-23.8167
884.715	0	0			1502.16	4.99301e-131	profile	-35	-23.8167
884.719	0	0			1502.17	1.41837e-133	profile	-35	-23.8167
884.722	0	0			1502.17	3.81014e-136	profile	-35	-23.8167
884.726	0	0			1502.17	9.67871e-139	profile	-35	-23.8167
884.729	0	0			1502.18	2.32497e-141	profile	-35	-23.8167
884.733	0	0			1502.18	5.28133e-144	profile	-35	-23.8167
884.736	0	0			1502.18	1.13447e-146	profile	-35	-23.8167
884.739	0	0			1502.18	2.30445e-149	profile	-35	-23.8167
884.743	0	0			1502.19	4.42657e-152	profile	-35	-23.8167
884.746	1	0.0460829			1502.19	8.04064e-155	profile	-35	-23.8167
884.75	0	0			1502.19	1.38114e-157	profile	-35	-23.8167
884.753	0	0			1502.2	2.24342e-160	profile	-35	-23.8167
884.757	0	0			1502.2	3.44595e-163	profile	-35	-23.8167
884.76	0	0			1502.2	5.0053e-166	profile	-35	-23.8167
884.763	0	0			1502.21	6.87506e-169	profile	-35	-23.8167
884.767	0	0			1502.21	8.92992e-172	profile	-35	-23.8167
884.77	0	0			1502.21	1.09684e-174	profile	-35	-23.8167
884.774	0	0			1502.21	1.27398e-177	profile	-35	-23.8167
884.777	2	0.0921659			1502.22	1.39929e-180	profile	-35	-23.8167
884.781	0	0			1502.22	1.45337e-183	profile	-35	-23.8167
884.784	0	0			1502.22	1.42748e-186	profile	-35	-23.8167
884.787	3	0.138249			1502.23	1.32583e-189	profile	-35	-23.8167
884.791	0	0			1502.23	1.16448e-192	profile	-35	-23.8167
884.794	0	0			1502.23	9.67162e-196	profile	-35	-23.8167
884.798	0	0			1502.24	7.59611e-199	profile	-35	-23.8167
884.801	1	0.0460829			1502.24	5.64167e-202	profile	-35	-23.8167
884.805	0	0			1502.24	3.96231e-205	profile	-35	-23.8167
884.808	0	0			1502.24	2.63157e-208	profile	-35	-23.8167
884.811	0	0			1502.25	1.65274e-211	profile	-35	-23.8167
884.815	0	0			1502.25	9.81565e-215	profile	-35	-23.8167
884.818	0	0			1502.25	5.51262e-218	profile	-35	-23.8167
884.822	0	0			1502.26	2.92767e-221	profile	-35	-23.8167
884.825	0	0			1502.26	1.47032e-224	profile	-35	-23.8167
884.829	0	0			1502.26	6.9827e-228	profile	-35	-23.8167
884.832	0	0			1502.27	3.13589e-231	profile	-35	-23.8167
884.835	0	0			1502.27	1.33175e-234	profile	-35	-23.8167
884.839	0	0			1502.27	5.34823e-238	profile	-35	-23.8167
884.842	0	0			1502.27	2.03105e-241	profile	-35	-23.8167
884.846	0	0			1502.28	7.29385e-245	profile	-35	-23.8167
884.849	0	0			1502.28	2.47695e-248	profile	-35	-23.8167
884.853	1	0.0460829			1502.28	7.9543e-252	profile	-35	-23.8167
884.856	0	0			1502.29	2.41552e-255	profile	-35	-23.8167
884.859	0	0			1502.29	6.93658e-259	profile	-35	-23.8167
884.863	0	0			1502.29	1.88366e-262	profile	-35	-23.8167
884.866	0	0			1502.3	4.83712e-266	profile	-35	-23.8167
884.87	4	0.184332			1502.3	1.17461e-269	profile	-35	-23.8167
884.873	0	0			1502.3	2.69728e-273	profile	-35	-23.8167
884.877	1	0.0460829			1502.3	5.85711e-277	profile	-35	-23.8167
884.88	1	0.0460829			1502.31	1.20272e-280	profile	-35	-23.8167
884.883	2	0.0921659			1502.31	2.33545e-284	profile	-35	-23.8167
884.887	0	0			1502.31	4.28846e-288	profile	-35	-23.8167
884.89	1	0.0460829			1502.32	7.44656e-292	profile	-35	-23.8167
884.894	0	0			1502.32	1.22274e-295	profile	-35	-23.8167
884.897	2	0.0921659			1502.32	1.89863e-299	profile	-35	-23.8167
884.901	0	0			1502.33	2.78784e-303	profile	-35	-23.8167
884.904	0	0			1502.33	3.87098e-307	profile	-35	-23.8167
884.907	0	0			1502.33	5.08275545993065e-311	profile	-35	-23.8167
884.911	1	0.0460829			1502.33	6.31104881061056e-315	profile	-35	-23.8167
884.914	2	0.0921659			1502.34	7.4109846876187e-319	profile	-35	-23.8167
884.918	0	0			1502.34	0	profile	-35	-23.8167
884.921	0	0			1502.34	0	profile	-35	-23.8167
884.925	0	0			1502.35	0	profile	-35	-23.8167
884.928	0	0			1502.35	0	profile	-35	-23.8167
884.932	0	0			1502.35	0	profile	-35	-23.8167
884.935	1	0.0460829			1502.36	1.25986739689518e-321	profile	-35	-23.8167
884.938	0	0			1502.36	1.11260026170799e-317	profile	-35	-23.8167
884.942	0	0			1502.36	9.14921634339885e-314	profile	-35	-23.8167
884.945	0	0			1502.37	7.11513557206675e-310	profile	-35	-23.8167
884.949	0	0			1502.37	5.23286e-306	profile	-35	-23.8167
884.952	0	0			1502.37	3.63959e-302	profile	-35	-23.8167
884.956	0	0			1502.37	2.39399e-298	profile	-35	-23.8167
884.959	0	0			1502.38	1.48919e-294	profile	-35	-23.8167
884.962	0	0			1502.38	8.7606e-291	profile	-35	-23.8167
884.966	0	0			1502.38	4.87388e-287	profile	-35	-23.8167
884.969	1	0.0460829			1502.39	2.56432e-283	profile	-35	-23.8167
884.973	2	0.0921659			1502.39	1.27593e-279	profile	-35	-23.8167
884.976	0	0			1502.39	6.00399e-276	profile	-35	-23.8167
884.98	0	0			1502.4	2.67183e-272	profile	-35	-23.8167
884.983	1	0.0460829			1502.4	1.12444e-268	profile	-35	-23.8167
884.986	0	0			1502.4	4.47526e-265	profile	-35	-23.8167
884.99	0	0			1502.4	1.68445e-261	profile	-35	-23.8167
884.993	1	0.0460829			1502.41	5.99593e-258	profile	-35	-23.8167
884.997	0	0			1502.41	2.01842e-254	profile	-35	-23.8167
885	0	0			1502.41	6.42574e-251	profile	-35	-23.8167
885.004	0	0			1502.42	1.9346e-247	profile	-35	-23.8167
885.007	0	0			1502.42	5.5083e-244	profile	-35	-23.8167
885.01	0	0			1502.42	1.48321e-240	profile	-35	-23.8167
885.014	0	0			1502.43	3.77696e-237	profile	-35	-23.8167
885.017	0	0			1502.43	9.09578e-234	profile	-35	-23.8167
885.021	1	0.0460829			1502.43	2.07155e-230	profile	-35	-23.8167
885.024	0	0			1502.43	4.46178e-227	profile	-35	-23.8167
885.028	0	0			1502.44	9.0882e-224	profile	-35	-23.8167
885.031	0	0			1502.44	1.75067e-220	profile	-35	-23.8167
885.034	0	0			1502.44	3.18926e-217	profile	-35	-23.8167
885.038	2	0.0921659			1502.45	5.49456e-214	profile	-35	-23.8167
885.041	1	0.0460829			1502.45	8.95227e-211	profile	-35	-23.8167
885.045	0	0			1502.45	1.3794e-207	profile	-35	-23.8167
885.048	0	0			1502.46	2.01005e-204	profile	-35	-23.8167
885.052	3	0.138249			1502.46	2.77e-201	profile	-35	-23.8167
885.055	0	0			1502.46	3.61003e-198	profile	-35	-23.8167
885.058	0	0			1502.46	4.44939e-195	profile	-35	-23.8167
885.062	1	0.0460829			1502.47	5.18618e-192	profile	-35	-23.8167
885.065	3	0.138249			1502.47	5.7168e-189	profile	-35	-23.8167
885.069	2	0.0921659			1502.47	5.95959e-186	profile	-35	-23.8167
885.072	6	0.276498			1502.48	5.87541e-183	profile	-35	-23.8167
885.076	1	0.0460829			1502.48	5.47795e-180	profile	-35	-23.8167
885.079	0	0			1502.48	4.83011e-177	profile	-35	-23.8167
885.082	0	0			1502.49	4.02768e-174	profile	-35	-23.8167
885.086	3	0.138249			1502.49	3.17623e-171	profile	-35	-23.8167
885.089	2	0.0921659			1502.49	2.36879e-168	profile	-35	-23.8167
885.093	0	0			1502.49	1.67071e-165	profile	-35	-23.8167
885.096	1	0.0460829			1502.5	1.11439e-162	profile	-35	-23.8167
885.1	0	0			1502.5	7.02957e-160	profile	-35	-23.8167
885.103	0	0			1502.5	4.19355e-157	profile	-35	-23.8167
885.106	0	0			1502.51	2.36589e-154	profile	-35	-23.8167
885.11	0	0			1502.51	1.26232e-151	profile	-35	-23.8167
885.113	0	0			1502.51	6.36946e-149	profile	-35	-23.8167
885.117	0	0			1502.52	3.03946e-146	profile	-35	-23.8167
885.12	1	0.0460829			1502.52	1.37168e-143	profile	-35	-23.8167
885.124	0	0			1502.52	5.85422e-141	profile	-35	-23.8167
885.127	0	0			1502.52	2.36291e-138	profile	-35	-23.8167
885.13	0	0			1502.53	9.01963e-136	profile	-35	-23.8167
885.134	1	0.0460829			1502.53	3.25605e-133	profile	-35	-23.8167
885.137	0	0			1502.53	1.11162e-130	profile	-35	-23.8167
885.141	0	0			1502.54	3.58911e-128	profile	-35	-23.8167
885.144	0	0			1502.54	1.09592e-125	profile	-35	-23.8167
885.148	0	0			1502.54	3.16473e-123	profile	-35	-23.8167
885.151	2	0.0921659			1502.55	8.64289e-121	profile	-35	-23.8167
885.154	0	0			1502.55	2.23227e-118	profile	-35	-23.8167
885.158	2	0.0921659			1502.55	5.45256e-116	profile	-35	-23.8167
885.161	2	0.0921659			1502.56	1.25957e-113	profile	-35	-23.8167
885.165	0	0			1502.56	2.75176e-111	profile	-35	-23.8167
885.168	0	0			1502.56	5.68548e-109	profile	-35	-23.8167
885.172	1	0.0460829			1502.56	1.11095e-106	profile	-35	-23.8167
885.175	3	0.138249			1502.57	2.053e-104	profile	-35	-23.8167
885.179	0	0			1502.57	3.58804e-102	profile	-35	-23.8167
885.182	2	0.0921659			1502.57	5.93058e-100	profile	-35	-23.8167
885.185	0	0			1502.58	9.27066e-98	profile	-35	-23.8167
885.189	2	0.0921659			1502.58	1.37056e-95	profile	-35	-23.8167
885.192	4	0.184332			1502.58	1.9163e-93	profile	-35	-23.8167
885.196	0	0			1502.59	2.53399e-91	profile	-35	-23.8167
885.199	0	0			1502.59	3.16903e-89	profile	-35	-23.8167
885.203	1	0.0460829			1502.59	3.74825e-87	profile	-35	-23.8167
885.206	0	0			1502.59	4.19289e-85	profile	-35	-23.8167
885.209	0	0			1502.6	4.4359e-83	profile	-35	-23.8167
885.213	0	0			1502.6	4.43851e-81	profile	-35	-23.8167
885.216	0	0			1502.6	4.20031e-79	profile	-35	-23.8167
885.22	0	0			1502.61	3.75939e-77	profile	-35	-23.8167
885.223	0	0			1502.61	3.18233e-75	profile	-35	-23.8167
885.227	0	0			1502.61	2.54783e-73	profile	-35	-23.8167
885.23	1	0.0460829			1502.62	1.92928e-71	profile	-35	-23.8167
885.233	0	0			1502.62	1.38173e-69	profile	-35	-23.8167
885.237	0	0			1502.62	9.35953e-68	profile	-35	-23.8167
885.24	0	0			1502.62	5.99647e-66	profile	-35	-23.8167
885.244	0	0			1502.63	3.63371e-64	profile	-35	-23.8167
885.247	2	0.0921659			1502.63	2.08267e-62	profile	-35	-23.8167
885.251	1	0.0460829			1502.63	1.12905e-60	profile	-35	-23.8167
885.254	0	0			1502.64	5.78939e-59	profile	-35	-23.8167
885.257	2	0.0921659			1502.64	2.8079e-57	profile	-35	-23.8167
885.261	0	0			1502.64	1.28815e-55	profile	-35	-23.8167
885.264	0	0			1502.65	5.58978e-54	profile	-35	-23.8167
885.268	1	0.0460829			1502.65	2.29441e-52	profile	-35	-23.8167
885.271	0	0			1502.65	8.90839e-51	profile	-35	-23.8167
885.275	0	0			1502.65	3.27182e-49	profile	-35	-23.8167
885.278	0	0			1502.66	1.1367e-47	profile	-35	-23.8167
885.281	1	0.0460829			1502.66	3.73576e-46	profile	-35	-23.8167
885.285	0	0			1502.66	1.16144e-44	profile	-35	-23.8167
885.288	0	0			1502.67	3.41589e-43	profile	-35	-23.8167
885.292	0	0			1502.67	9.50413e-42	profile	-35	-23.8167
885.295	1	0.0460829			1502.67	2.50168e-40	profile	-35	-23.8167
885.299	5	0.230415			1502.68	6.22975e-39	profile	-35	-23.8167
885.302	0	0			1502.68	1.46771e-37	profile	-35	-23.8167
885.305	0	0			1502.68	3.27154e-36	profile	-35	-23.8167
885.309	1	0.0460829			1502.68	6.89947e-35	profile	-35	-23.8167
885.312	0	0			1502.69	1.37672e-33	profile	-35	-23.8167
885.316	0	0			1502.69	2.59928e-32	profile	-35	-23.8167
885.319	6	0.276498			1502.69	4.64355e-31	profile	-35	-23.8167
885.323	1	0.0460829			1502.7	7.84968e-30	profile	-35	-23.8167
885.326	0	0			1502.7	1.25566e-28	profile	-35	-23.8167
885.329	0	0			1502.7	1.90075e-27	profile	-35	-23.8167
885.333	2	0.0921659			1502.71	2.72286e-26	profile	-35	-23.8167
885.336	0	0			1502.71	3.69139e-25	profile	-35	-23.8167
885.34	0	0			1502.71	4.73623e-24	profile	-35	-23.8167
885.343	0	0			1502.71	5.75136e-23	profile	-35	-23.8167
885.347	0	0			1502.72	6.61028e-22	profile	-35	-23.8167
885.35	0	0			1502.72	7.19111e-21	profile	-35	-23.8167
885.354	0	0			1502.72	7.40486e-20	profile	-35	-23.8167
885.357	0	0			1502.73	7.2177e-19	profile	-35	-23.8167
885.36	0	0			1502.73	6.65974e-18	profile	-35	-23.8167
885.364	0	0			1502.73	5.81715e-17	profile	-35	-23.8167
885.367	0	0			1502.74	4.8103e-16	profile	-35	-23.8167
885.371	0	0			1502.74	3.76583e-15	profile	-35	-23.8167
885.374	0	0			1502.74	2.79119e-14	profile	-35	-23.8167
885.378	0	0			1502.75	1.95872e-13	profile	-35	-23.8167
885.381	0	0			1502.75	1.30144e-12	profile	-35	-23.8167
885.384	0	0			1502.75	8.18767e-12	profile	-35	-23.8167
885.388	0	0			1502.75	4.87741e-11	profile	-35	-23.8167
885.391	0	0			1502.76	2.75121e-10	profile	-35	-23.8167
885.395	0	0			1502.76	1.46951e-09	profile	-35	-23.8167
885.398	0	0			1502.76	7.43267e-09	profile	-35	-23.8167
885.402	0	0			1502.77	3.55998e-08	profile	-35	-23.8167
885.405	0	0			1502.77	1.61468e-07	profile	-35	-23.8167
885.408	0	0			1502.77	6.93532e-07	profile	-35	-23.8167
885.412	0	0			1502.78	2.82091e-06	profile	-35	-23.8167
885.415	2	0.0921659			1502.78	1.08657e-05	profile	-35	-23.8167
885.419	0	0			1502.78	3.96341e-05	profile	-35	-23.8167
885.422	0	0			1502.78	0.000136906	profile	-35.0001	-23.8168
885.426	0	0			1502.79	0.00044783	profile	-35.0004	-23.817
885.429	0	0			1502.79	0.0013872	profile	-35.0014	-23.8176
885.432	0	0			1502.79	0.00406903	profile	-35.0041	-23.8195
885.436	4	0.184332			1502.8	0.0113022	profile	-35.0113	-23.8244
885.439	0	0			1502.8	0.0297264	profile	-35.0297	-23.8369
885.443	0	0			1502.8	0.0740326	profile	-35.074	-23.8671
885.446	0	0			1502.81	0.174579	profile	-35.1746	-23.9355
885.45	0	0			1502.81	0.389794	profile	-35.3898	-24.082
885.453	3	0.138249			1502.81	0.824026	profile	-35.824	-24.3774
885.456	0	0			1502.81	1.64928	profile	-36.6493	-24.939
885.46	0	0			1502.82	3.12523	profile	-38.1252	-25.9434
885.463	0	0			1502.82	5.60645	profile	-40.6064	-27.6318
885.467	0	0			1502.82	9.52128	profile	-44.5213	-30.2957
885.47	0	0			1502.83	15.307	profile	-50.307	-34.2328
885.474	0	0			1502.83	23.2945	profile	-58.2945	-39.6681
885.477	0	0			1502.83	33.5561	profile	-68.5561	-46.6509
885.48	0	0			1502.84	45.7538	profile	-80.7538	-54.9511
885.484	1	0.0460829			1502.84	59.0479	profile	-94.0479	-63.9974
885.487	0	0			1502.84	72.1251	profile	-107.125	-72.8962
885.491	2	0.0921659			1502.84	83.3793	profile	-118.379	-80.5545
885.494	0	0			1502.85	91.2231	profile	-126.223	-85.8919
885.498	0	0			1502.85	94.4517	profile	-129.452	-88.089
885.501	0	0			1502.85	92.5464	profile	-127.546	-86.7924
885.504	0	0			1502.86	85.8102	profile	-120.81	-82.2086
885.508	0	0			1502.86	75.2896	profile	-110.29	-75.0496
885.511	0	0			1502.86	62.5078	profile	-97.5078	-66.3519
885.515	0	0			1502.87	49.1048	profile	-84.1048	-57.2314
885.518	2	0.0921659			1502.87	36.4999	profile	-71.4999	-48.654
885.522	0	0			1502.87	25.67	profile	-60.67	-41.2845
885.525	3	0.138249			1502.87	17.0811	profile	-52.0811	-35.44
885.529	0	0			1502.88	10.7535	profile	-45.7535	-31.1342
885.532	0	0			1502.88	6.40499	profile	-41.405	-28.1752
885.535	1	0.0460829			1502.88	3.60921	profile	-38.6092	-26.2727
885.539	23	1.05991			1502.89	1.92408	profile	-36.9241	-25.126
885.542	28	1.29032			1502.89	0.970381	profile	-35.9704	-24.477
885.546	27	1.24424			1502.89	0.462979	profile	-35.463	-24.1318
885.549	22	1.01382			1502.9	0.208965	profile	-35.209	-23.9589
885.553	12	0.552995			1502.9	0.089222	profile	-35.0892	-23.8774
885.556	5	0.230415			1502.9	0.0360371	profile	-35.036	-23.8412
885.559	9	0.414747			1502.9	0.013769	profile	-35.0138	-23.8261
885.563	5	0.230415			1502.91	0.00497646	profile	-35.005	-23.8201
885.566	0	0			1502.91	0.00170139	profile	-35.0017	-23.8179
885.57	0	0			1502.91	0.000550231	profile	-35.0006	-23.8171
885.573	0	0			1502.92	0.000168322	profile	-35.0002	-23.8168
885.577	0	0			1502.92	4.87064e-05	profile	-35	-23.8167
885.58	0	0			1502.92	1.33315e-05	profile	-35	-23.8167
885.583	0	0			1502.93	3.45156e-06	profile	-35	-23.8167
885.587	0	0			1502.93	8.45266e-07	profile	-35	-23.8167
885.59	0	0			1502.93	1.95799e-07	profile	-35	-23.8167
885.594	5	0.230415			1502.94	4.29006e-08	profile	-35	-23.8167
885.597	3	0.138249			1502.94	8.891e-09	profile	-35	-23.8167
885.601	0	0			1502.94	1.7429e-09	profile	-35	-23.8167
885.604	1	0.0460829			1502.94	3.23165e-10	profile	-35	-23.8167
885.607	0	0			1502.95	5.66771e-11	profile	-35	-23.8167
885.611	0	0			1502.95	9.40203e-12	profile	-35	-23.8167
885.614	0	0			1502.95	1.47525e-12	profile	-35	-23.8167
885.618	0	0			1502.96	2.18947e-13	profile	-35	-23.8167
885.621	0	0			1502.96	3.07357e-14	profile	-35	-23.8167
885.625	0	0			1502.96	4.08109e-15	profile	-35	-23.8167
885.628	0	0			1502.97	5.12555e-16	profile	-35	-23.8167
885.631	0	0			1502.97	6.08887e-17	profile	-35	-23.8167
885.635	0	0			1502.97	6.84172e-18	profile	-35	-23.8167
885.638	2	0.0921659			1502.97	7.27157e-19	profile	-35	-23.8167
885.642	0	0			1502.98	7.31014e-20	profile	-35	-23.8167
885.645	0	0			1502.98	6.95122e-21	profile	-35	-23.8167
885.649	0	0			1502.98	6.25223e-22	profile	-35	-23.8167
885.652	0	0			1502.99	5.31925e-23	profile	-35	-23.8167
885.655	0	0			1502.99	4.28064e-24	profile	-35	-23.8167
885.659	0	0			1502.99	3.25847e-25	profile	-35	-23.8167
885.662	0	0			1503	2.34621e-26	profile	-35	-23.8167
885.666	1	0.0460829			1503	1.59799e-27	profile	-35	-23.8167
885.669	1	0.0460829			1503	1.02952e-28	profile	-35	-23.8167
885.673	0	0			1503	6.27412e-30	profile	-35	-23.8167
885.676	0	0			1503.01	3.61688e-31	profile	-35	-23.8167
885.68	0	0			1503.01	1.97234e-32	profile	-35	-23.8167
885.683	0	0			1503.01	1.01741e-33	profile	-35	-23.8167
885.686	0	0			1503.02	4.96465e-35	profile	-35	-23.8167
885.69	0	0			1503.02	2.2917e-36	profile	-35	-23.8167
885.693	0	0			1503.02	1.00072e-37	profile	-35	-23.8167
885.697	0	0			1503.03	4.13381e-39	profile	-35	-23.8167
885.7	0	0			1503.03	1.61541e-40	profile	-35	-23.8167
885.704	0	0			1503.03	5.97192e-42	profile	-35	-23.8167
885.707	0	0			1503.03	2.08856e-43	profile	-35	-23.8167
885.71	0	0			1503.04	6.91018e-45	profile	-35	-23.8167
885.714	0	0			1503.04	2.16295e-46	profile	-35	-23.8167
885.717	0	0			1503.04	6.40504e-48	profile	-35	-23.8167
885.721	0	0			1503.05	1.79442e-49	profile	-35	-23.8167
885.724	0	0			1503.05	4.75617e-51	profile	-35	-23.8167
885.728	0	0			1503.05	1.19269e-52	profile	-35	-23.8167
885.731	0	0			1503.06	2.82972e-54	profile	-35	-23.8167
885.734	0	0			1503.06	6.35199e-56	profile	-35	-23.8167
885.738	0	0			1503.06	1.34906e-57	profile	-35	-23.8167
885.741	0	0			1503.06	2.71093e-59	profile	-35	-23.8167
885.745	0	0			1503.07	5.15434e-61	profile	-35	-23.8167
885.748	0	0			1503.07	9.27265e-63	profile	-35	-23.8167
885.752	0	0			1503.07	1.5784e-64	profile	-35	-23.8167
885.755	0	0			1503.08	2.54226e-66	profile	-35	-23.8167
885.758	2	0.0921659			1503.08	3.87452e-68	profile	-35	-23.8167
885.762	0	0			1503.08	5.58749e-70	profile	-35	-23.8167
885.765	0	0			1503.09	7.62472e-72	profile	-35	-23.8167
885.769	0	0			1503.09	9.84566e-74	profile	-35	-23.8167
885.772	0	0			1503.09	1.20306e-75	profile	-35	-23.8167
885.776	0	0			1503.09	1.39108e-77	profile	-35	-23.8167
885.779	0	0			1503.1	1.52212e-79	profile	-35	-23.8167
885.782	0	0			1503.1	1.5761e-81	profile	-35	-23.8167
885.786	0	0			1503.1	1.54439e-83	profile	-35	-23.8167
885.789	0	0			1503.11	1.43212e-85	profile	-35	-23.8167
885.793	0	0			1503.11	1.25676e-87	profile	-35	-23.8167
885.796	0	0			1503.11	1.04371e-89	profile	-35	-23.8167
885.8	0	0			1503.12	8.20286e-92	profile	-35	-23.8167
885.803	0	0			1503.12	6.10118e-94	profile	-35	-23.8167
885.807	1	0.0460829			1503.12	4.29465e-96	profile	-35	-23.8167
885.81	0	0			1503.13	2.86094e-98	profile	-35	-23.8167
885.813	0	0			1503.13	1.80369e-100	profile	-35	-23.8167
885.817	0	0			1503.13	1.07618e-102	profile	-35	-23.8167
885.82	0	0			1503.13	6.07691e-105	profile	-35	-23.8167
885.824	0	0			1503.14	3.24754e-107	profile	-35	-23.8167
885.827	0	0			1503.14	1.64248e-109	profile	-35	-23.8167
885.831	0	0			1503.14	7.86181e-112	profile	-35	-23.8167
885.834	0	0			1503.15	3.56138e-114	profile	-35	-23.8167
885.837	0	0			1503.15	1.52682e-116	profile	-35	-23.8167
885.841	2	0.0921659			1503.15	6.19481e-119	profile	-35	-23.8167
885.844	0	0			1503.16	2.3787e-121	profile	-35	-23.8167
885.848	0	0			1503.16	8.64406e-124	profile	-35	-23.8167
885.851	0	0			1503.16	2.97277e-126	profile	-35	-23.8167
885.855	0	0			1503.16	9.67538e-129	profile	-35	-23.8167
885.858	0	0			1503.17	2.98011e-131	profile	-35	-23.8167
885.861	0	0			1503.17	8.68665e-134	profile	-35	-23.8167
885.865	0	0			1503.17	2.3962e-136	profile	-35	-23.8167
885.868	0	0			1503.18	6.25516e-139	profile	-35	-23.8167
885.872	0	0			1503.18	1.54524e-141	profile	-35	-23.8167
885.875	0	0			1503.18	3.61234e-144	profile	-35	-23.8167
885.879	0	0			1503.19	7.99121e-147	profile	-35	-23.8167
885.882	0	0			1503.19	1.67287e-149	profile	-35	-23.8167
885.885	0	0			1503.19	3.31382e-152	profile	-35	-23.8167
885.889	0	0			1503.19	6.2117e-155	profile	-35	-23.8167
885.892	3	0.138249			1503.2	1.10179e-157	profile	-35	-23.8167
885.896	2	0.0921659			1503.2	1.84922e-160	profile	-35	-23.8167
885.899	0	0			1503.2	2.93677e-163	profile	-35	-23.8167
885.903	0	0			1503.21	4.41307e-166	profile	-35	-23.8167
885.906	1	0.0460829			1503.21	6.2747e-169	profile	-35	-23.8167
885.909	0	0			1503.21	8.44151e-172	profile	-35	-23.8167
885.913	0	0			1503.22	1.07452e-174	profile	-35	-23.8167
885.916	0	0			1503.22	1.29411e-177	profile	-35	-23.8167
885.92	0	0			1503.22	1.47462e-180	profile	-35	-23.8167
885.923	0	0			1503.22	1.58979e-183	profile	-35	-23.8167
885.927	0	0			1503.23	1.62159e-186	profile	-35	-23.8167
885.93	5	0.230415			1503.23	1.56487e-189	profile	-35	-23.8167
885.933	0	0			1503.23	1.42871e-192	profile	-35	-23.8167
885.937	0	0			1503.24	1.23405e-195	profile	-35	-23.8167
885.94	0	0			1503.24	1.00841e-198	profile	-35	-23.8167
885.944	0	0			1503.24	7.79564e-202	profile	-35	-23.8167
885.947	0	0			1503.25	5.70128e-205	profile	-35	-23.8167
885.951	0	0			1503.25	3.94449e-208	profile	-35	-23.8167
885.954	0	0			1503.25	2.58169e-211	profile	-35	-23.8167
885.958	0	0			1503.25	1.59847e-214	profile	-35	-23.8167
885.961	0	0			1503.26	9.36238e-218	profile	-35	-23.8167
885.964	0	0			1503.26	5.18736e-221	profile	-35	-23.8167
885.968	0	0			1503.26	2.71881e-224	profile	-35	-23.8167
885.971	0	0			1503.27	1.34796e-227	profile	-35	-23.8167
885.975	0	0			1503.27	6.32179e-231	profile	-35	-23.8167
885.978	0	0			1503.27	2.80453e-234	profile	-35	-23.8167
885.982	0	0			1503.28	1.17688e-237	profile	-35	-23.8167
885.985	0	0			1503.28	4.6715e-241	profile	-35	-23.8167
885.988	0	0			1503.28	1.75398e-244	profile	-35	-23.8167
885.992	0	0			1503.28	6.22922e-248	profile	-35	-23.8167
885.995	1	0.0460829			1503.29	2.09257e-251	profile	-35	-23.8167
885.999	0	0			1503.29	6.64906e-255	profile	-35	-23.8167
886.002	2	0.0921659			1503.29	1.99835e-258	profile	-35	-23.8167
886.006	0	0			1503.3	5.68078e-262	profile	-35	-23.8167
886.009	0	0			1503.3	1.52745e-265	profile	-35	-23.8167
886.012	4	0.184332			1503.3	3.88463e-269	profile	-35	-23.8167
886.016	0	0			1503.31	9.34432e-273	profile	-35	-23.8167
886.019	0	0			1503.31	2.12599e-276	profile	-35	-23.8167
886.023	0	0			1503.31	4.57494e-280	profile	-35	-23.8167
886.026	0	0			1503.32	9.31148e-284	profile	-35	-23.8167
886.03	0	0			1503.32	1.7925e-287	profile	-35	-23.8167
886.033	0	0			1503.32	3.26365e-291	profile	-35	-23.8167
886.036	0	0			1503.32	5.62017e-295	profile	-35	-23.8167
886.04	0	0			1503.33	9.15368e-299	profile	-35	-23.8167
886.043	2	0.0921659			1503.33	1.41007e-302	profile	-35	-23.8167
886.047	0	0			1503.33	2.05437e-306	profile	-35	-23.8167
886.05	0	0			1503.34	2.83081396985611e-310	profile	-35	-23.8167
886.054	0	0			1503.34	3.68923299764978e-314	profile	-35	-23.8167
886.057	0	0			1503.34	4.54739502629221e-318	profile	-35	-23.8167
886.061	0	0			1503.35	5.18768928133309e-322	profile	-35	-23.8167
886.064	1	0.0460829			1503.35	0	profile	-35	-23.8167
886.067	0	0			1503.35	3.75489890839347e-322	profile	-35	-23.8167
886.071	0	0			1503.35	4.2426701579067e-318	profile	-35	-23.8167
886.074	1	0.0460829			1503.36	3.52634423005319e-314	profile	-35	-23.8167
886.078	0	0			1503.36	2.77199440369553e-310	profile	-35	-23.8167
886.081	0	0			1503.36	2.06086e-306	profile	-35	-23.8167
886.085	0	0			1503.37	1.44909e-302	profile	-35	-23.8167
886.088	1	0.0460829			1503.37	9.63671e-299	profile	-35	-23.8167
886.091	0	0			1503.37	6.06111e-295	profile	-35	-23.8167
886.095	0	0			1503.38	3.60549e-291	profile	-35	-23.8167
886.098	0	0			1503.38	2.02846e-287	profile	-35	-23.8167
886.102	0	0			1503.38	1.07934e-283	profile	-35	-23.8167
886.105	0	0			1503.38	5.4317e-280	profile	-35	-23.8167
886.109	0	0			1503.39	2.58526e-276	profile	-35	-23.8167
886.112	0	0			1503.39	1.16375e-272	profile	-35	-23.8167
886.115	0	0			1503.39	4.95458e-269	profile	-35	-23.8167
886.119	0	0			1503.4	1.995e-265	profile	-35	-23.8167
886.122	0	0			1503.4	7.59742e-262	profile	-35	-23.8167
886.126	0	0			1503.4	2.7364e-258	profile	-35	-23.8167
886.129	0	0			1503.41	9.3214e-255	profile	-35	-23.8167
886.133	0	0			1503.41	3.00312e-251	profile	-35	-23.8167
886.136	0	0			1503.41	9.15065e-248	profile	-35	-23.8167
886.139	0	0			1503.41	2.63706e-244	profile	-35	-23.8167
886.143	0	0			1503.42	7.18751e-241	profile	-35	-23.8167
886.146	0	0			1503.42	1.85278e-237	profile	-35	-23.8167
886.15	0	0			1503.42	4.51711e-234	profile	-35	-23.8167
886.153	0	0			1503.43	1.04156e-230	profile	-35	-23.8167
886.157	3	0.138249			1503.43	2.27143e-227	profile	-35	-23.8167
886.16	0	0			1503.43	4.68491e-224	profile	-35	-23.8167
886.163	0	0			1503.44	9.13887e-221	profile	-35	-23.8167
886.167	0	0			1503.44	1.68606e-217	profile	-35	-23.8167
886.17	0	0			1503.44	2.942e-214	profile	-35	-23.8167
886.174	0	0			1503.44	4.85513e-211	profile	-35	-23.8167
886.177	2	0.0921659			1503.45	7.57789e-208	profile	-35	-23.8167
886.181	0	0			1503.45	1.11862e-204	profile	-35	-23.8167
886.184	0	0			1503.45	1.56174e-201	profile	-35	-23.8167
886.188	0	0			1503.46	2.06217e-198	profile	-35	-23.8167
886.191	0	0			1503.46	2.57529e-195	profile	-35	-23.8167
886.194	0	0			1503.46	3.04172e-192	profile	-35	-23.8167
886.198	0	0			1503.47	3.39782e-189	profile	-35	-23.8167
886.201	0	0			1503.47	3.5898e-186	profile	-35	-23.8167
886.205	3	0.138249			1503.47	3.58698e-183	profile	-35	-23.8167
886.208	2	0.0921659			1503.47	3.38982e-180	profile	-35	-23.8167
886.212	0	0			1503.48	3.0298e-177	profile	-35	-23.8167
886.215	3	0.138249			1503.48	2.56118e-174	profile	-35	-23.8167
886.218	0	0			1503.48	2.04764e-171	profile	-35	-23.8167
886.222	0	0			1503.49	1.54831e-168	profile	-35	-23.8167
886.225	0	0			1503.49	1.10726e-165	profile	-35	-23.8167
886.229	0	0			1503.49	7.48915e-163	profile	-35	-23.8167
886.232	0	0			1503.5	4.79075e-160	profile	-35	-23.8167
886.236	0	0			1503.5	2.89843e-157	profile	-35	-23.8167
886.239	0	0			1503.5	1.65849e-154	profile	-35	-23.8167
886.242	8	0.368664			1503.51	8.97531e-152	profile	-35	-23.8167
886.246	0	0			1503.51	4.59384e-149	profile	-35	-23.8167
886.249	0	0			1503.51	2.22378e-146	profile	-35	-23.8167
886.253	1	0.0460829			1503.51	1.01811e-143	profile	-35	-23.8167
886.256	1	0.0460829			1503.52	4.40849e-141	profile	-35	-23.8167
886.26	0	0			1503.52	1.8054e-138	profile	-35	-23.8167
886.263	0	0			1503.52	6.99268e-136	profile	-35	-23.8167
886.266	0	0			1503.53	2.56156e-133	profile	-35	-23.8167
886.27	0	0			1503.53	8.8747e-131	profile	-35	-23.8167
886.273	0	0			1503.53	2.90799e-128	profile	-35	-23.8167
886.277	2	0.0921659			1503.54	9.01197e-126	profile	-35	-23.8167
886.28	0	0			1503.54	2.64141e-123	profile	-35	-23.8167
886.284	1	0.0460829			1503.54	7.3222e-121	profile	-35	-23.8167
886.287	0	0			1503.54	1.91971e-118	profile	-35	-23.8167
886.291	0	0			1503.55	4.76014e-116	profile	-35	-23.8167
886.294	0	0			1503.55	1.11633e-113	profile	-35	-23.8167
886.297	0	0			1503.55	2.47602e-111	profile	-35	-23.8167
886.301	3	0.138249			1503.56	5.19403e-109	profile	-35	-23.8167
886.304	2	0.0921659			1503.56	1.03049e-106	profile	-35	-23.8167
886.308	0	0			1503.56	1.93363e-104	profile	-35	-23.8167
886.311	0	0			1503.57	3.43155e-102	profile	-35	-23.8167
886.315	0	0			1503.57	5.75966e-100	profile	-35	-23.8167
886.318	0	0			1503.57	9.14309e-98	profile	-35	-23.8167
886.321	0	0			1503.57	1.37271e-95	profile	-35	-23.8167
886.325	3	0.138249			1503.58	1.94918e-93	profile	-35	-23.8167
886.328	0	0			1503.58	2.61767e-91	profile	-35	-23.8167
886.332	2	0.0921659			1503.58	3.32481e-89	profile	-35	-23.8167
886.335	0	0			1503.59	3.994e-87	profile	-35	-23.8167
886.339	0	0			1503.59	4.53772e-85	profile	-35	-23.8167
886.342	0	0			1503.59	4.87593e-83	profile	-35	-23.8167
886.345	0	0			1503.6	4.95525e-81	profile	-35	-23.8167
886.349	0	0			1503.6	4.76281e-79	profile	-35	-23.8167
886.352	0	0			1503.6	4.32962e-77	profile	-35	-23.8167
886.356	0	0			1503.6	3.72242e-75	profile	-35	-23.8167
886.359	0	0			1503.61	3.02685e-73	profile	-35	-23.8167
886.363	0	0			1503.61	2.3278e-71	profile	-35	-23.8167
886.366	0	0			1503.61	1.69312e-69	profile	-35	-23.8167
886.369	1	0.0460829			1503.62	1.16472e-67	profile	-35	-23.8167
886.373	0	0			1503.62	7.57779e-66	profile	-35	-23.8167
886.376	0	0			1503.62	4.66287e-64	profile	-35	-23.8167
886.38	0	0			1503.63	2.71365e-62	profile	-35	-23.8167
886.383	0	0			1503.63	1.49363e-60	profile	-35	-23.8167
886.387	0	0			1503.63	7.7754e-59	profile	-35	-23.8167
886.39	0	0			1503.63	3.82817e-57	profile	-35	-23.8167
886.394	0	0			1503.64	1.78258e-55	profile	-35	-23.8167
886.397	0	0			1503.64	7.85047e-54	profile	-35	-23.8167
886.4	0	0			1503.64	3.26988e-52	profile	-35	-23.8167
886.404	0	0			1503.65	1.28813e-50	profile	-35	-23.8167
886.407	0	0			1503.65	4.79925e-49	profile	-35	-23.8167
886.411	0	0			1503.65	1.69114e-47	profile	-35	-23.8167
886.414	0	0			1503.66	5.63604e-46	profile	-35	-23.8167
886.418	0	0			1503.66	1.77647e-44	profile	-35	-23.8167
886.421	0	0			1503.66	5.29582e-43	profile	-35	-23.8167
886.424	0	0			1503.66	1.49313e-41	profile	-35	-23.8167
886.428	0	0			1503.67	3.98154e-40	profile	-35	-23.8167
886.431	1	0.0460829			1503.67	1.00414e-38	profile	-35	-23.8167
886.435	0	0			1503.67	2.39513e-37	profile	-35	-23.8167
886.438	0	0			1503.68	5.40324e-36	profile	-35	-23.8167
886.442	1	0.0460829			1503.68	1.15284e-34	profile	-35	-23.8167
886.445	0	0			1503.68	2.32635e-33	profile	-35	-23.8167
886.448	0	0			1503.69	4.43989e-32	profile	-35	-23.8167
886.452	0	0			1503.69	8.01418e-31	profile	-35	-23.8167
886.455	0	0			1503.69	1.36816e-29	profile	-35	-23.8167
886.459	0	0			1503.7	2.20906e-28	profile	-35	-23.8167
886.462	0	0			1503.7	3.37341e-27	profile	-35	-23.8167
886.466	0	0			1503.7	4.87218e-26	profile	-35	-23.8167
886.469	0	0			1503.7	6.65533e-25	profile	-35	-23.8167
886.472	0	0			1503.71	8.59821e-24	profile	-35	-23.8167
886.476	3	0.138249			1503.71	1.05061e-22	profile	-35	-23.8167
886.479	0	0			1503.71	1.21413e-21	profile	-35	-23.8167
886.483	0	0			1503.72	1.32705e-20	profile	-35	-23.8167
886.486	0	0			1503.72	1.37184e-19	profile	-35	-23.8167
886.49	0	0			1503.72	1.34126e-18	profile	-35	-23.8167
886.493	3	0.138249			1503.73	1.24029e-17	profile	-35	-23.8167
886.497	0	0			1503.73	1.08475e-16	profile	-35	-23.8167
886.5	0	0			1503.73	8.97296e-16	profile	-35	-23.8167
886.503	0	0			1503.73	7.02009e-15	profile	-35	-23.8167
886.507	0	0			1503.74	5.19461e-14	profile	-35	-23.8167
886.51	0	0			1503.74	3.63552e-13	profile	-35	-23.8167
886.514	0	0			1503.74	2.40651e-12	profile	-35	-23.8167
886.517	0	0			1503.75	1.50667e-11	profile	-35	-23.8167
886.521	1	0.0460829			1503.75	8.92199e-11	profile	-35	-23.8167
886.524	0	0			1503.75	4.99715e-10	profile	-35	-23.8167
886.527	0	0			1503.76	2.6473e-09	profile	-35	-23.8167
886.531	1	0.0460829			1503.76	1.32651e-08	profile	-35	-23.8167
886.534	0	0			1503.76	6.28707e-08	profile	-35	-23.8167
886.538	0	0			1503.76	2.81856e-07	profile	-35	-23.8167
886.541	0	0			1503.77	1.19523e-06	profile	-35	-23.8167
886.545	0	0			1503.77	4.7944e-06	profile	-35	-23.8167
886.548	0	0			1503.77	1.81922e-05	profile	-35	-23.8167
886.551	0	0			1503.78	6.5301e-05	profile	-35.0001	-23.8168
886.555	8	0.368664			1503.78	0.000221744	profile	-35.0002	-23.8169
886.558	0	0			1503.78	0.000712365	profile	-35.0007	-23.8172
886.562	0	0			1503.79	0.00216518	profile	-35.0022	-23.8182
886.565	2	0.0921659			1503.79	0.00622662	profile	-35.0062	-23.8209
886.569	0	0			1503.79	0.0169438	profile	-35.0169	-23.8282
886.572	0	0			1503.79	0.0436319	profile	-35.0436	-23.8464
886.575	0	0			1503.8	0.106336	profile	-35.1063	-23.8891
886.579	2	0.0921659			1503.8	0.245295	profile	-35.2453	-23.9836
886.582	0	0			1503.8	0.535667	profile	-35.5357	-24.1812
886.586	2	0.0921659			1503.81	1.10756	profile	-36.1076	-24.5704
886.589	0	0			1503.81	2.16868	profile	-37.1687	-25.2924
886.593	6	0.276498			1503.81	4.02231	profile	-39.0223	-26.5538
886.596	1	0.0460829			1503.82	7.06848	profile	-42.0685	-28.6266
886.6	1	0.0460829			1503.82	11.7728	profile	-46.7728	-31.8278
886.603	0	0			1503.82	18.5904	profile	-53.5904	-36.4671
886.606	5	0.230415			1503.82	27.844	profile	-62.844	-42.7639
886.61	1	0.0460829			1503.83	39.5734	profile	-74.5734	-50.7455
886.613	0	0			1503.83	53.3978	profile	-88.3978	-60.1527
886.617	0	0			1503.83	68.4434	profile	-103.443	-70.3909
886.62	0	0			1503.84	83.3847	profile	-118.385	-80.5581
886.624	0	0			1503.84	96.6183	profile	-131.618	-89.5633
886.627	0	0			1503.84	106.544	profile	-141.544	-96.3174
886.63	0	0			1503.85	111.885	profile	-146.885	-99.9516
886.634	0	0			1503.85	111.956	profile	-146.956	-100
886.637	0	0			1503.85	106.805	profile	-141.805	-96.4954
886.641	1	0.0460829			1503.85	97.1876	profile	-132.188	-89.9507
886.644	0	0			1503.86	84.3815	profile	-119.382	-81.2364
886.648	0	0			1503.86	69.9186	profile	-104.919	-71.3947
886.651	0	0			1503.86	55.2933	profile	-90.2933	-61.4425
886.654	2	0.0921659			1503.87	41.7296	profile	-76.7296	-52.2127
886.658	0	0			1503.87	30.0471	profile	-65.0471	-44.2631
886.661	0	0			1503.87	20.6342	profile	-55.6342	-37.8578
886.665	0	0			1503.88	13.508	profile	-48.508	-33.0086
886.668	0	0			1503.88	8.42504	profile	-43.425	-29.5498
886.672	1	0.0460829			1503.88	5.00342	profile	-40.0034	-27.2214
886.675	0	0			1503.89	2.8275	profile	-37.8275	-25.7408
886.678	0	0			1503.89	1.51953	profile	-36.5195	-24.8507
886.682	0	0			1503.89	0.776109	profile	-35.7761	-24.3448
886.685	0	0			1503.89	0.376527	profile	-35.3765	-24.0729
886.689	0	0			1503.9	0.17342	profile	-35.1734	-23.9347
886.692	0	0			1503.9	0.0757923	profile	-35.0758	-23.8683
886.696	0	0			1503.9	0.0314187	profile	-35.0314	-23.8381
886.699	0	0			1503.91	0.0123488	profile	-35.0123	-23.8251
886.703	1	0.0460829			1503.91	0.00460036	profile	-35.0046	-23.8198
886.706	0	0			1503.91	0.00162392	profile	-35.0016	-23.8178
886.709	0	0			1503.92	0.000543042	profile	-35.0005	-23.8171
886.713	0	0			1503.92	0.000171993	profile	-35.0002	-23.8168
886.716	0	0			1503.92	5.15838e-05	profile	-35.0001	-23.8167
886.72	0	0			1503.92	1.4648e-05	profile	-35	-23.8167
886.723	1	0.0460829			1503.93	3.93777e-06	profile	-35	-23.8167
886.727	0	0			1503.93	1.00203e-06	profile	-35	-23.8167
886.73	0	0			1503.93	2.41339e-07	profile	-35	-23.8167
886.733	0	0			1503.94	5.50123e-08	profile	-35	-23.8167
886.737	0	0			1503.94	1.18672e-08	profile	-35	-23.8167
886.74	0	0			1503.94	2.42254e-09	profile	-35	-23.8167
886.744	0	0			1503.95	4.67959e-10	profile	-35	-23.8167
886.747	0	0			1503.95	8.55347e-11	profile	-35	-23.8167
886.751	0	0			1503.95	1.47932e-11	profile	-35	-23.8167
886.754	0	0			1503.95	2.42079e-12	profile	-35	-23.8167
886.757	0	0			1503.96	3.74814e-13	profile	-35	-23.8167
886.761	0	0			1503.96	5.49079e-14	profile	-35	-23.8167
886.764	0	0			1503.96	7.61039e-15	profile	-35	-23.8167
886.768	0	0			1503.97	9.97995e-16	profile	-35	-23.8167
886.771	0	0			1503.97	1.23822e-16	profile	-35	-23.8167
886.775	0	0			1503.97	1.45348e-17	profile	-35	-23.8167
886.778	0	0			1503.98	1.61423e-18	profile	-35	-23.8167
886.782	0	0			1503.98	1.69616e-19	profile	-35	-23.8167
886.785	0	0			1503.98	1.68621e-20	profile	-35	-23.8167
886.788	0	0			1503.98	1.58599e-21	profile	-35	-23.8167
886.792	0	0			1503.99	1.41136e-22	profile	-35	-23.8167
886.795	2	0.0921659			1503.99	1.18829e-23	profile	-35	-23.8167
886.799	0	0			1503.99	9.4659e-25	profile	-35	-23.8167
886.802	0	0			1504	7.13434e-26	profile	-35	-23.8167
886.806	0	0			1504	5.0875e-27	profile	-35	-23.8167
886.809	0	0			1504	3.43255e-28	profile	-35	-23.8167
886.812	0	0			1504.01	2.19126e-29	profile	-35	-23.8167
886.816	0	0			1504.01	1.32356e-30	profile	-35	-23.8167
886.819	0	0			1504.01	7.56425e-32	profile	-35	-23.8167
886.823	0	0			1504.01	4.09043e-33	profile	-35	-23.8167
886.826	0	0			1504.02	2.09294e-34	profile	-35	-23.8167
886.83	0	0			1504.02	1.01329e-35	profile	-35	-23.8167
886.833	0	0			1504.02	4.642e-37	profile	-35	-23.8167
886.836	0	0			1504.03	2.01223e-38	profile	-35	-23.8167
886.84	2	0.0921659			1504.03	8.25387e-40	profile	-35	-23.8167
886.843	0	0			1504.03	3.20368e-41	profile	-35	-23.8167
886.847	0	0			1504.04	1.17668e-42	profile	-35	-23.8167
886.85	0	0			1504.04	4.0897e-44	profile	-35	-23.8167
886.854	0	0			1504.04	1.3451e-45	profile	-35	-23.8167
886.857	0	0			1504.04	4.1865e-47	profile	-35	-23.8167
886.861	0	0			1504.05	1.23307e-48	profile	-35	-23.8167
886.864	0	0			1504.05	3.43696e-50	profile	-35	-23.8167
886.867	0	0			1504.05	9.06593e-52	profile	-35	-23.8167
886.871	2	0.0921659			1504.06	2.26312e-53	profile	-35	-23.8167
886.874	0	0			1504.06	5.34645e-55	profile	-35	-23.8167
886.878	0	0			1504.06	1.19534e-56	profile	-35	-23.8167
886.881	0	0			1504.07	2.52925e-58	profile	-35	-23.8167
886.885	0	0			1504.07	5.06489e-60	profile	-35	-23.8167
886.888	0	0			1504.07	9.59908e-62	profile	-35	-23.8167
886.891	2	0.0921659			1504.08	1.72177e-63	profile	-35	-23.8167
886.895	0	0			1504.08	2.92289e-65	profile	-35	-23.8167
886.898	0	0			1504.08	4.69617e-67	profile	-35	-23.8167
886.902	0	0			1504.08	7.1412e-69	profile	-35	-23.8167
886.905	0	0			1504.09	1.02778e-70	profile	-35	-23.8167
886.909	2	0.0921659			1504.09	1.4e-72	profile	-35	-23.8167
886.912	2	0.0921659			1504.09	1.80493e-74	profile	-35	-23.8167
886.915	0	0			1504.1	2.20242e-76	profile	-35	-23.8167
886.919	0	0			1504.1	2.54358e-78	profile	-35	-23.8167
886.922	0	0			1504.1	2.78035e-80	profile	-35	-23.8167
886.926	0	0			1504.11	2.87647e-82	profile	-35	-23.8167
886.929	0	0			1504.11	2.81662e-84	profile	-35	-23.8167
886.933	0	0			1504.11	2.61038e-86	profile	-35	-23.8167
886.936	0	0			1504.11	2.28973e-88	profile	-35	-23.8167
886.939	4	0.184332			1504.12	1.90094e-90	profile	-35	-23.8167
886.943	0	0			1504.12	1.49367e-92	profile	-35	-23.8167
886.946	0	0			1504.12	1.11082e-94	profile	-35	-23.8167
886.95	0	0			1504.13	7.81853e-97	profile	-35	-23.8167
886.953	0	0			1504.13	5.20837e-99	profile	-35	-23.8167
886.957	0	0			1504.13	3.28374e-101	profile	-35	-23.8167
886.96	0	0			1504.14	1.95939e-103	profile	-35	-23.8167
886.964	0	0			1504.14	1.10651e-105	profile	-35	-23.8167
886.967	4	0.184332			1504.14	5.9138e-108	profile	-35	-23.8167
886.97	0	0			1504.14	2.99123e-110	profile	-35	-23.8167
886.974	0	0			1504.15	1.43186e-112	profile	-35	-23.8167
886.977	0	0			1504.15	6.48653e-115	profile	-35	-23.8167
886.981	0	0			1504.15	2.78087e-117	profile	-35	-23.8167
886.984	2	0.0921659			1504.16	1.12823e-119	profile	-35	-23.8167
886.988	0	0			1504.16	4.3317e-122	profile	-35	-23.8167
886.991	1	0.0460829			1504.16	1.57383e-124	profile	-35	-23.8167
886.994	2	0.0921659			1504.17	5.41113e-127	profile	-35	-23.8167
886.998	0	0			1504.17	1.76053e-129	profile	-35	-23.8167
887.001	1	0.0460829			1504.17	5.42021e-132	profile	-35	-23.8167
887.005	0	0			1504.17	1.57907e-134	profile	-35	-23.8167
887.008	0	0			1504.18	4.35303e-137	profile	-35	-23.8167
887.012	0	0			1504.18	1.13549e-139	profile	-35	-23.8167
887.015	0	0			1504.18	2.80261e-142	profile	-35	-23.8167
887.018	0	0			1504.19	6.5453e-145	profile	-35	-23.8167
887.022	0	0			1504.19	1.44636e-147	profile	-35	-23.8167
887.025	3	0.138249			1504.19	3.02409e-150	profile	-35	-23.8167
887.029	2	0.0921659			1504.2	5.98245e-153	profile	-35	-23.8167
887.032	3	0.138249			1504.2	1.11976e-155	profile	-35	-23.8167
887.036	0	0			1504.2	1.983e-158	profile	-35	-23.8167
887.039	0	0			1504.2	3.32252e-161	profile	-35	-23.8167
887.043	3	0.138249			1504.21	5.2669e-164	profile	-35	-23.8167
887.046	3	0.138249			1504.21	7.89911e-167	profile	-35	-23.8167
887.049	0	0			1504.21	1.12081e-169	profile	-35	-23.8167
887.053	0	0			1504.22	1.50456e-172	profile	-35	-23.8167
887.056	0	0			1504.22	1.91075e-175	profile	-35	-23.8167
887.06	0	0			1504.22	2.2957e-178	profile	-35	-23.8167
887.063	0	0			1504.23	2.60935e-181	profile	-35	-23.8167
887.067	0	0			1504.23	2.80579e-184	profile	-35	-23.8167
887.07	0	0			1504.23	2.85414e-187	profile	-35	-23.8167
887.073	0	0			1504.23	2.74657e-190	profile	-35	-23.8167
887.077	1	0.0460829			1504.24	2.50031e-193	profile	-35	-23.8167
887.08	0	0			1504.24	2.15319e-196	profile	-35	-23.8167
887.084	0	0			1504.24	1.75409e-199	profile	-35	-23.8167
887.087	0	0			1504.25	1.35176e-202	profile	-35	-23.8167
887.091	1	0.0460829			1504.25	9.85411e-206	profile	-35	-23.8167
887.094	0	0			1504.25	6.79525e-209	profile	-35	-23.8167
887.097	0	0			1504.26	4.4326e-212	profile	-35	-23.8167
887.101	1	0.0460829			1504.26	2.7351e-215	profile	-35	-23.8167
887.104	0	0			1504.26	1.59642e-218	profile	-35	-23.8167
887.108	0	0			1504.27	8.81406e-222	profile	-35	-23.8167
887.111	0	0			1504.27	4.60317e-225	profile	-35	-23.8167
887.115	0	0			1504.27	2.27398e-228	profile	-35	-23.8167
887.118	1	0.0460829			1504.27	1.06258e-231	profile	-35	-23.8167
887.122	0	0			1504.28	4.69659e-235	profile	-35	-23.8167
887.125	3	0.138249			1504.28	1.96356e-238	profile	-35	-23.8167
887.128	0	0			1504.28	7.76503e-242	profile	-35	-23.8167
887.132	0	0			1504.29	2.90455e-245	profile	-35	-23.8167
887.135	3	0.138249			1504.29	1.02766e-248	profile	-35	-23.8167
887.139	3	0.138249			1504.29	3.43913e-252	profile	-35	-23.8167
887.142	0	0			1504.3	1.08863e-255	profile	-35	-23.8167
887.146	0	0			1504.3	3.2594e-259	profile	-35	-23.8167
887.149	0	0			1504.3	9.23042e-263	profile	-35	-23.8167
887.152	0	0			1504.3	2.47246e-266	profile	-35	-23.8167
887.156	2	0.0921659			1504.31	6.2641e-270	profile	-35	-23.8167
887.159	2	0.0921659			1504.31	1.5011e-273	profile	-35	-23.8167
887.163	0	0			1504.31	3.40235e-277	profile	-35	-23.8167
887.166	0	0			1504.32	7.29401e-281	profile	-35	-23.8167
887.17	0	0			1504.32	1.479e-284	profile	-35	-23.8167
887.173	0	0			1504.32	2.83653e-288	profile	-35	-23.8167
887.176	0	0			1504.33	5.14539e-292	profile	-35	-23.8167
887.18	0	0			1504.33	8.828e-296	profile	-35	-23.8167
887.183	0	0			1504.33	1.43257e-299	profile	-35	-23.8167
887.187	0	0			1504.33	2.19878e-303	profile	-35	-23.8167
887.19	0	0			1504.34	3.19194e-307	profile	-35	-23.8167
887.194	0	0			1504.34	4.38265218693472e-311	profile	-35	-23.8167
887.197	0	0			1504.34	5.6914858761525e-315	profile	-35	-23.8167
887.201	0	0			1504.35	6.99097948208905e-319	profile	-35	-23.8167
887.204	0	0			1504.35	7.90505033345994e-323	profile	-35	-23.8167
887.207	0	0			1504.35	4.03058753877289e-320	profile	-35	-23.8167
887.211	0	0			1504.36	3.38155365770959e-316	profile	-35	-23.8167
887.214	0	0			1504.36	2.68493171192562e-312	profile	-35	-23.8167
887.218	0	0			1504.36	0	profile	-35	-23.8167
887.221	0	0			1504.36	1.43229e-304	profile	-35	-23.8167
887.225	0	0			1504.37	9.62303e-301	profile	-35	-23.8167
887.228	0	0			1504.37	6.11524e-297	profile	-35	-23.8167
887.231	0	0			1504.37	3.67567e-293	profile	-35	-23.8167
887.235	0	0			1504.38	2.08969e-289	profile	-35	-23.8167
887.238	0	0			1504.38	1.12369e-285	profile	-35	-23.8167
887.242	0	0			1504.38	5.71524e-282	profile	-35	-23.8167
887.245	0	0			1504.39	2.74943e-278	profile	-35	-23.8167
887.249	0	0			1504.39	1.25104e-274	profile	-35	-23.8167
887.252	0	0			1504.39	5.38422e-271	profile	-35	-23.8167
887.255	0	0			1504.39	2.19177e-267	profile	-35	-23.8167
887.259	0	0			1504.4	8.43896e-264	profile	-35	-23.8167
887.262	6	0.276498			1504.4	3.07329e-260	profile	-35	-23.8167
887.266	0	0			1504.4	1.05862e-256	profile	-35	-23.8167
887.269	0	0			1504.41	3.44904e-253	profile	-35	-23.8167
887.273	1	0.0460829			1504.41	1.06286e-249	profile	-35	-23.8167
887.276	0	0			1504.41	3.09798e-246	profile	-35	-23.8167
887.28	0	0			1504.42	8.54084e-243	profile	-35	-23.8167
887.283	4	0.184332			1504.42	2.22712e-239	profile	-35	-23.8167
887.286	0	0			1504.42	5.493e-236	profile	-35	-23.8167
887.29	1	0.0460829			1504.42	1.28144e-232	profile	-35	-23.8167
887.293	0	0			1504.43	2.82752e-229	profile	-35	-23.8167
887.297	0	0			1504.43	5.90114e-226	profile	-35	-23.8167
887.3	0	0			1504.43	1.1649e-222	profile	-35	-23.8167
887.304	1	0.0460829			1504.44	2.17501e-219	profile	-35	-23.8167
887.307	0	0			1504.44	3.84112e-216	profile	-35	-23.8167
887.31	0	0			1504.44	6.41616e-213	profile	-35	-23.8167
887.314	1	0.0460829			1504.45	1.01371e-209	profile	-35	-23.8167
887.317	2	0.0921659			1504.45	1.51487e-206	profile	-35	-23.8167
887.321	3	0.138249			1504.45	2.14121e-203	profile	-35	-23.8167
887.324	0	0			1504.46	2.86263e-200	profile	-35	-23.8167
887.328	0	0			1504.46	3.61987e-197	profile	-35	-23.8167
887.331	0	0			1504.46	4.32956e-194	profile	-35	-23.8167
887.335	2	0.0921659			1504.46	4.89798e-191	profile	-35	-23.8167
887.338	0	0			1504.47	5.24097e-188	profile	-35	-23.8167
887.341	0	0			1504.47	5.30432e-185	profile	-35	-23.8167
887.345	0	0			1504.47	5.07774e-182	profile	-35	-23.8167
887.348	0	0			1504.48	4.59763e-179	profile	-35	-23.8167
887.352	0	0			1504.48	3.9375e-176	profile	-35	-23.8167
887.355	0	0			1504.48	3.18956e-173	profile	-35	-23.8167
887.359	0	0			1504.49	2.44379e-170	profile	-35	-23.8167
887.362	0	0			1504.49	1.77101e-167	profile	-35	-23.8167
887.365	0	0			1504.49	1.21395e-164	profile	-35	-23.8167
887.369	1	0.0460829			1504.49	7.87053e-162	profile	-35	-23.8167
887.372	2	0.0921659			1504.5	4.8265e-159	profile	-35	-23.8167
887.376	0	0			1504.5	2.79953e-156	profile	-35	-23.8167
887.379	0	0			1504.5	1.53589e-153	profile	-35	-23.8167
887.383	0	0			1504.51	7.97009e-151	profile	-35	-23.8167
887.386	0	0			1504.51	3.91192e-148	profile	-35	-23.8167
887.389	0	0			1504.51	1.81611e-145	profile	-35	-23.8167
887.393	0	0			1504.52	7.9748e-143	profile	-35	-23.8167
887.396	1	0.0460829			1504.52	3.31225e-140	profile	-35	-23.8167
887.4	0	0			1504.52	1.30123e-137	profile	-35	-23.8167
887.403	0	0			1504.52	4.83516e-135	profile	-35	-23.8167
887.407	3	0.138249			1504.53	1.6994e-132	profile	-35	-23.8167
887.41	0	0			1504.53	5.64946e-130	profile	-35	-23.8167
887.414	0	0			1504.53	1.77643e-127	profile	-35	-23.8167
887.417	0	0			1504.54	5.28343e-125	profile	-35	-23.8167
887.42	0	0			1504.54	1.48633e-122	profile	-35	-23.8167
887.424	0	0			1504.54	3.95496e-120	profile	-35	-23.8167
887.427	0	0			1504.55	9.95408e-118	profile	-35	-23.8167
887.431	0	0			1504.55	2.36969e-115	profile	-35	-23.8167
887.434	1	0.0460829			1504.55	5.33597e-113	profile	-35	-23.8167
887.438	0	0			1504.55	1.1365e-110	profile	-35	-23.8167
887.441	3	0.138249			1504.56	2.28959e-108	profile	-35	-23.8167
887.444	3	0.138249			1504.56	4.36296e-106	profile	-35	-23.8167
887.448	0	0			1504.56	7.86394e-104	profile	-35	-23.8167
887.451	0	0			1504.57	1.34072e-101	profile	-35	-23.8167
887.455	0	0			1504.57	2.16208e-99	profile	-35	-23.8167
887.458	1	0.0460829			1504.57	3.29795e-97	profile	-35	-23.8167
887.462	2	0.0921659			1504.58	4.75838e-95	profile	-35	-23.8167
887.465	7	0.322581			1504.58	6.49405e-93	profile	-35	-23.8167
887.468	1	0.0460829			1504.58	8.38331e-91	profile	-35	-23.8167
887.472	4	0.184332			1504.58	1.02367e-88	profile	-35	-23.8167
887.475	0	0			1504.59	1.18237e-86	profile	-35	-23.8167
887.479	0	0			1504.59	1.2918e-84	profile	-35	-23.8167
887.482	0	0			1504.59	1.33502e-82	profile	-35	-23.8167
887.486	0	0			1504.6	1.30508e-80	profile	-35	-23.8167
887.489	0	0			1504.6	1.20681e-78	profile	-35	-23.8167
887.493	7	0.322581			1504.6	1.0556e-76	profile	-35	-23.8167
887.496	0	0			1504.61	8.73414e-75	profile	-35	-23.8167
887.499	0	0			1504.61	6.83606e-73	profile	-35	-23.8167
887.503	0	0			1504.61	5.06127e-71	profile	-35	-23.8167
887.506	0	0			1504.61	3.54473e-69	profile	-35	-23.8167
887.51	0	0			1504.62	2.34844e-67	profile	-35	-23.8167
887.513	0	0			1504.62	1.47182e-65	profile	-35	-23.8167
887.517	1	0.0460829			1504.62	8.72596e-64	profile	-35	-23.8167
887.52	0	0			1504.63	4.89392e-62	profile	-35	-23.8167
887.523	0	0			1504.63	2.59652e-60	profile	-35	-23.8167
887.527	0	0			1504.63	1.30323e-58	profile	-35	-23.8167
887.53	0	0			1504.64	6.18806e-57	profile	-35	-23.8167
887.534	0	0			1504.64	2.77967e-55	profile	-35	-23.8167
887.537	0	0			1504.64	1.18126e-53	profile	-35	-23.8167
887.541	0	0			1504.65	4.74915e-52	profile	-35	-23.8167
887.544	0	0			1504.65	1.8064e-50	profile	-35	-23.8167
887.547	1	0.0460829			1504.65	6.50044e-49	profile	-35	-23.8167
887.551	1	0.0460829			1504.65	2.21317e-47	profile	-35	-23.8167
887.554	0	0			1504.66	7.12908e-46	profile	-35	-23.8167
887.558	1	0.0460829			1504.66	2.17275e-44	profile	-35	-23.8167
887.561	0	0			1504.66	6.26547e-43	profile	-35	-23.8167
887.565	1	0.0460829			1504.67	1.70951e-41	profile	-35	-23.8167
887.568	0	0			1504.67	4.41344e-40	profile	-35	-23.8167
887.572	0	0			1504.67	1.07815e-38	profile	-35	-23.8167
887.575	0	0			1504.68	2.49222e-37	profile	-35	-23.8167
887.578	0	0			1504.68	5.45147e-36	profile	-35	-23.8167
887.582	1	0.0460829			1504.68	1.12842e-34	profile	-35	-23.8167
887.585	0	0			1504.68	2.21041e-33	profile	-35	-23.8167
887.589	0	0			1504.69	4.09761e-32	profile	-35	-23.8167
887.592	0	0			1504.69	7.18884e-31	profile	-35	-23.8167
887.596	0	0			1504.69	1.19363e-29	profile	-35	-23.8167
887.599	0	0			1504.7	1.87578e-28	profile	-35	-23.8167
887.602	0	0			1504.7	2.79002e-27	profile	-35	-23.8167
887.606	0	0			1504.7	3.9279e-26	profile	-35	-23.8167
887.609	2	0.0921659			1504.71	5.23431e-25	profile	-35	-23.8167
887.613	0	0			1504.71	6.60267e-24	profile	-35	-23.8167
887.616	0	0			1504.71	7.88419e-23	profile	-35	-23.8167
887.62	0	0			1504.71	8.91228e-22	profile	-35	-23.8167
887.623	0	0			1504.72	9.53742e-21	profile	-35	-23.8167
887.627	1	0.0460829			1504.72	9.66274e-20	profile	-35	-23.8167
887.63	0	0			1504.72	9.26859e-19	profile	-35	-23.8167
887.633	0	0			1504.73	8.41758e-18	profile	-35	-23.8167
887.637	0	0			1504.73	7.23832e-17	profile	-35	-23.8167
887.64	0	0			1504.73	5.8936e-16	profile	-35	-23.8167
887.644	0	0			1504.74	4.54394e-15	profile	-35	-23.8167
887.647	0	0			1504.74	3.31747e-14	profile	-35	-23.8167
887.651	0	0			1504.74	2.29361e-13	profile	-35	-23.8167
887.654	0	0			1504.74	1.50169e-12	profile	-35	-23.8167
887.657	0	0			1504.75	9.31125e-12	profile	-35	-23.8167
887.661	0	0			1504.75	5.46777e-11	profile	-35	-23.8167
887.664	3	0.138249			1504.75	3.04087e-10	profile	-35	-23.8167
887.668	0	0			1504.76	1.6017e-09	profile	-35	-23.8167
887.671	0	0			1504.76	7.99045e-09	profile	-35	-23.8167
887.675	3	0.138249			1504.76	3.77548e-08	profile	-35	-23.8167
887.678	0	0			1504.77	1.68963e-07	profile	-35	-23.8167
887.681	0	0			1504.77	7.16198e-07	profile	-35	-23.8167
887.685	0	0			1504.77	2.87543e-06	profile	-35	-23.8167
887.688	1	0.0460829			1504.77	1.09346e-05	profile	-35	-23.8167
887.692	0	0			1504.78	3.93856e-05	profile	-35	-23.8167
887.695	1	0.0460829			1504.78	0.000134371	profile	-35.0001	-23.8168
887.699	0	0			1504.78	0.00043422	profile	-35.0004	-23.817
887.702	5	0.230415			1504.79	0.00132908	profile	-35.0013	-23.8176
887.706	0	0			1504.79	0.00385324	profile	-35.0039	-23.8193
887.709	0	0			1504.79	0.0105813	profile	-35.0106	-23.8239
887.712	0	0			1504.8	0.0275229	profile	-35.0275	-23.8354
887.716	0	0			1504.8	0.0678093	profile	-35.0678	-23.8628
887.719	0	0			1504.8	0.158246	profile	-35.1582	-23.9244
887.723	0	0			1504.8	0.349807	profile	-35.3498	-24.0547
887.726	0	0			1504.81	0.732467	profile	-35.7325	-24.3151
887.73	0	0			1504.81	1.45287	profile	-36.4529	-24.8053
887.733	0	0			1504.81	2.72999	profile	-37.73	-25.6744
887.736	0	0			1504.82	4.85979	profile	-39.8598	-27.1237
887.74	2	0.0921659			1504.82	8.19649	profile	-43.1965	-29.3942
887.743	0	0			1504.82	13.0989	profile	-48.0989	-32.7302
887.747	0	0			1504.83	19.8374	profile	-54.8374	-37.3156
887.75	0	0			1504.83	28.4739	profile	-63.4739	-43.1925
887.754	0	0			1504.83	38.7432	profile	-73.7432	-50.1806
887.757	0	0			1504.83	49.9834	profile	-84.9834	-57.8292
887.761	0	0			1504.84	61.1572	profile	-96.1572	-65.4328
887.764	3	0.138249			1504.84	70.9897	profile	-105.99	-72.1236
887.767	2	0.0921659			1504.84	78.2026	profile	-113.203	-77.0318
887.771	0	0			1504.85	81.7907	profile	-116.791	-79.4734
887.774	0	0			1504.85	81.2541	profile	-116.254	-79.1082
887.778	0	0			1504.85	76.7131	profile	-111.713	-76.0182
887.781	1	0.0460829			1504.86	68.869	profile	-103.869	-70.6805
887.785	0	0			1504.86	58.8264	profile	-93.8264	-63.8467
887.788	0	0			1504.86	47.84	profile	-82.84	-56.3707
887.791	7	0.322581			1504.87	37.0645	profile	-72.0645	-49.0383
887.795	2	0.0921659			1504.87	27.3745	profile	-62.3745	-42.4444
887.798	0	0			1504.87	19.2843	profile	-54.2843	-36.9392
887.802	0	0			1504.87	12.9642	profile	-47.9642	-32.6386
887.805	0	0			1504.88	8.32044	profile	-43.3204	-29.4786
887.809	1	0.0460829			1504.88	5.0993	profile	-40.0993	-27.2867
887.812	0	0			1504.88	2.98459	profile	-37.9846	-25.8477
887.815	0	0			1504.89	1.66817	profile	-36.6682	-24.9519
887.819	0	0			1504.89	0.890199	profile	-35.8902	-24.4225
887.822	0	0			1504.89	0.453382	profile	-35.4534	-24.1252
887.826	0	0			1504.9	0.220274	profile	-35.2203	-23.9666
887.829	0	0			1504.9	0.102032	profile	-35.102	-23.8861
887.833	0	0			1504.9	0.0450305	profile	-35.045	-23.8473
887.836	0	0			1504.9	0.0189229	profile	-35.0189	-23.8296
887.84	0	0			1504.91	0.00756635	profile	-35.0076	-23.8219
887.843	0	0			1504.91	0.00287689	profile	-35.0029	-23.8187
887.846	0	0			1504.91	0.00103952	profile	-35.001	-23.8174
887.85	0	0			1504.92	0.000356749	profile	-35.0004	-23.8169
887.853	0	0			1504.92	0.000116223	profile	-35.0001	-23.8168
887.857	1	0.0460829			1504.92	3.59271e-05	profile	-35	-23.8167
887.86	0	0			1504.93	1.05335e-05	profile	-35	-23.8167
887.864	0	0			1504.93	2.92812e-06	profile	-35	-23.8167
887.867	2	0.0921659			1504.93	7.71501e-07	profile	-35	-23.8167
887.87	0	0			1504.93	1.9262e-07	profile	-35	-23.8167
887.874	0	0			1504.94	4.55603e-08	profile	-35	-23.8167
887.877	0	0			1504.94	1.02072e-08	profile	-35	-23.8167
887.881	0	0			1504.94	2.16566e-09	profile	-35	-23.8167
887.884	0	0			1504.95	4.3509e-10	profile	-35	-23.8167
887.888	0	0			1504.95	8.27608e-11	profile	-35	-23.8167
887.891	0	0			1504.95	1.49034e-11	profile	-35	-23.8167
887.895	0	0			1504.96	2.54052e-12	profile	-35	-23.8167
887.898	0	0			1504.96	4.09934e-13	profile	-35	-23.8167
887.901	0	0			1504.96	6.26084e-14	profile	-35	-23.8167
887.905	0	0			1504.96	9.05024e-15	profile	-35	-23.8167
887.908	0	0			1504.97	1.23817e-15	profile	-35	-23.8167
887.912	0	0			1504.97	1.60318e-16	profile	-35	-23.8167
887.915	0	0			1504.97	1.96452e-17	profile	-35	-23.8167
887.919	2	0.0921659			1504.98	2.27821e-18	profile	-35	-23.8167
887.922	0	0			1504.98	2.50028e-19	profile	-35	-23.8167
887.925	0	0			1504.98	2.59679e-20	profile	-35	-23.8167
887.929	1	0.0460829			1504.99	2.55233e-21	profile	-35	-23.8167
887.932	2	0.0921659			1504.99	2.37404e-22	profile	-35	-23.8167
887.936	0	0			1504.99	2.08972e-23	profile	-35	-23.8167
887.939	0	0			1504.99	1.74075e-24	profile	-35	-23.8167
887.943	0	0			1505	1.37227e-25	profile	-35	-23.8167
887.946	2	0.0921659			1505	1.02375e-26	profile	-35	-23.8167
887.949	0	0			1505	7.22774e-28	profile	-35	-23.8167
887.953	0	0			1505.01	4.82915e-29	profile	-35	-23.8167
887.956	0	0			1505.01	3.05352e-30	profile	-35	-23.8167
887.96	0	0			1505.01	1.82724e-31	profile	-35	-23.8167
887.963	1	0.0460829			1505.02	1.03481e-32	profile	-35	-23.8167
887.967	0	0			1505.02	5.54624e-34	profile	-35	-23.8167
887.97	3	0.138249			1505.02	2.81329e-35	profile	-35	-23.8167
887.974	0	0			1505.02	1.35055e-36	profile	-35	-23.8167
887.977	0	0			1505.03	6.13615e-38	profile	-35	-23.8167
887.98	0	0			1505.03	2.63859e-39	profile	-35	-23.8167
887.984	0	0			1505.03	1.07385e-40	profile	-35	-23.8167
887.987	0	0			1505.04	4.13632e-42	profile	-35	-23.8167
887.991	0	0			1505.04	1.50796e-43	profile	-35	-23.8167
887.994	0	0			1505.04	5.20327e-45	profile	-35	-23.8167
887.998	0	0			1505.05	1.69932e-46	profile	-35	-23.8167
888.001	0	0			1505.05	5.25281e-48	profile	-35	-23.8167
888.004	0	0			1505.05	1.53684e-49	profile	-35	-23.8167
888.008	0	0			1505.06	4.25591e-51	profile	-35	-23.8167
888.011	0	0			1505.06	1.11553e-52	profile	-35	-23.8167
888.015	0	0			1505.06	2.76761e-54	profile	-35	-23.8167
888.018	0	0			1505.06	6.4992e-56	profile	-35	-23.8167
888.022	0	0			1505.07	1.44461e-57	profile	-35	-23.8167
888.025	0	0			1505.07	3.03936e-59	profile	-35	-23.8167
888.029	0	0			1505.07	6.05275e-61	profile	-35	-23.8167
888.032	0	0			1505.08	1.14094e-62	profile	-35	-23.8167
888.035	3	0.138249			1505.08	2.03572e-64	profile	-35	-23.8167
888.039	1	0.0460829			1505.08	3.43805e-66	profile	-35	-23.8167
888.042	0	0			1505.09	5.49605e-68	profile	-35	-23.8167
888.046	0	0			1505.09	8.31631e-70	profile	-35	-23.8167
888.049	0	0			1505.09	1.19111e-71	profile	-35	-23.8167
888.053	0	0			1505.09	1.61478e-73	profile	-35	-23.8167
888.056	0	0			1505.1	2.07211e-75	profile	-35	-23.8167
888.059	0	0			1505.1	2.51679e-77	profile	-35	-23.8167
888.063	0	0			1505.1	2.89344e-79	profile	-35	-23.8167
888.066	1	0.0460829			1505.11	3.14857e-81	profile	-35	-23.8167
888.07	0	0			1505.11	3.24294e-83	profile	-35	-23.8167
888.073	1	0.0460829			1505.11	3.16147e-85	profile	-35	-23.8167
888.077	2	0.0921659			1505.12	2.91714e-87	profile	-35	-23.8167
888.08	0	0			1505.12	2.54765e-89	profile	-35	-23.8167
888.084	0	0			1505.12	2.10588e-91	profile	-35	-23.8167
888.087	0	0			1505.12	1.64753e-93	profile	-35	-23.8167
888.09	0	0			1505.13	1.21992e-95	profile	-35	-23.8167
888.094	0	0			1505.13	8.54919e-98	profile	-35	-23.8167
888.097	0	0			1505.13	5.67032e-100	profile	-35	-23.8167
888.101	0	0			1505.14	3.55936e-102	profile	-35	-23.8167
888.104	0	0			1505.14	2.11453e-104	profile	-35	-23.8167
888.108	0	0			1505.14	1.18885e-106	profile	-35	-23.8167
888.111	0	0			1505.15	6.32562e-109	profile	-35	-23.8167
888.114	0	0			1505.15	3.18521e-111	profile	-35	-23.8167
888.118	0	0			1505.15	1.51783e-113	profile	-35	-23.8167
888.121	1	0.0460829			1505.15	6.84469e-116	profile	-35	-23.8167
888.125	0	0			1505.16	2.92094e-118	profile	-35	-23.8167
888.128	0	0			1505.16	1.17957e-120	profile	-35	-23.8167
888.132	0	0			1505.16	4.50763e-123	profile	-35	-23.8167
888.135	0	0			1505.17	1.63002e-125	profile	-35	-23.8167
888.139	4	0.184332			1505.17	5.5776e-128	profile	-35	-23.8167
888.142	1	0.0460829			1505.17	1.80596e-130	profile	-35	-23.8167
888.145	0	0			1505.18	5.53309e-133	profile	-35	-23.8167
888.149	0	0			1505.18	1.60406e-135	profile	-35	-23.8167
888.152	1	0.0460829			1505.18	4.40006e-138	profile	-35	-23.8167
888.156	0	0			1505.18	1.14203e-140	profile	-35	-23.8167
888.159	0	0			1505.19	2.8046e-143	profile	-35	-23.8167
888.163	1	0.0460829			1505.19	6.51679e-146	profile	-35	-23.8167
888.166	0	0			1505.19	1.43271e-148	profile	-35	-23.8167
888.169	0	0			1505.2	2.98016e-151	profile	-35	-23.8167
888.173	0	0			1505.2	5.86508e-154	profile	-35	-23.8167
888.176	1	0.0460829			1505.2	1.09208e-156	profile	-35	-23.8167
888.18	0	0			1505.21	1.92387e-159	profile	-35	-23.8167
888.183	0	0			1505.21	3.20651e-162	profile	-35	-23.8167
888.187	0	0			1505.21	5.05617e-165	profile	-35	-23.8167
888.19	0	0			1505.21	7.54287e-168	profile	-35	-23.8167
888.193	1	0.0460829			1505.22	1.06457e-170	profile	-35	-23.8167
888.197	2	0.0921659			1505.22	1.42144e-173	profile	-35	-23.8167
888.2	1	0.0460829			1505.22	1.79555e-176	profile	-35	-23.8167
888.204	0	0			1505.23	2.14573e-179	profile	-35	-23.8167
888.207	0	0			1505.23	2.42582e-182	profile	-35	-23.8167
888.211	0	0			1505.23	2.59444e-185	profile	-35	-23.8167
888.214	0	0			1505.24	2.62499e-188	profile	-35	-23.8167
888.218	0	0			1505.24	2.51249e-191	profile	-35	-23.8167
888.221	0	0			1505.24	2.27496e-194	profile	-35	-23.8167
888.224	6	0.276498			1505.25	1.94863e-197	profile	-35	-23.8167
888.228	1	0.0460829			1505.25	1.57896e-200	profile	-35	-23.8167
888.231	1	0.0460829			1505.25	1.2103e-203	profile	-35	-23.8167
888.235	0	0			1505.25	8.77597e-207	profile	-35	-23.8167
888.238	0	0			1505.26	6.01967e-210	profile	-35	-23.8167
888.242	0	0			1505.26	3.90593e-213	profile	-35	-23.8167
888.245	0	0			1505.26	2.39743e-216	profile	-35	-23.8167
888.248	0	0			1505.27	1.392e-219	profile	-35	-23.8167
888.252	0	0			1505.27	7.64531e-223	profile	-35	-23.8167
888.255	0	0			1505.27	3.97207e-226	profile	-35	-23.8167
888.259	0	0			1505.28	1.95209e-229	profile	-35	-23.8167
888.262	0	0			1505.28	9.07496e-233	profile	-35	-23.8167
888.266	0	0			1505.28	3.99068e-236	profile	-35	-23.8167
888.269	1	0.0460829			1505.28	1.65999e-239	profile	-35	-23.8167
888.273	0	0			1505.29	6.53159e-243	profile	-35	-23.8167
888.276	0	0			1505.29	2.431e-246	profile	-35	-23.8167
888.279	0	0			1505.29	8.5586e-250	profile	-35	-23.8167
888.283	0	0			1505.3	2.85017e-253	profile	-35	-23.8167
888.286	1	0.0460829			1505.3	8.97815e-257	profile	-35	-23.8167
888.29	0	0			1505.3	2.67516e-260	profile	-35	-23.8167
888.293	2	0.0921659			1505.31	7.5398e-264	profile	-35	-23.8167
888.297	0	0			1505.31	2.01008e-267	profile	-35	-23.8167
888.3	0	0			1505.31	5.06888e-271	profile	-35	-23.8167
888.303	0	0			1505.31	1.20907e-274	profile	-35	-23.8167
888.307	0	0			1505.32	2.72793e-278	profile	-35	-23.8167
888.31	0	0			1505.32	5.82178e-282	profile	-35	-23.8167
888.314	0	0			1505.32	1.17521e-285	profile	-35	-23.8167
888.317	0	0			1505.33	2.24397e-289	profile	-35	-23.8167
888.321	1	0.0460829			1505.33	4.05279e-293	profile	-35	-23.8167
888.324	1	0.0460829			1505.33	6.92355e-297	profile	-35	-23.8167
888.328	0	0			1505.34	1.11877e-300	profile	-35	-23.8167
888.331	3	0.138249			1505.34	1.70996e-304	profile	-35	-23.8167
888.334	0	0			1505.34	2.4721e-308	profile	-35	-23.8167
888.338	0	0			1505.34	3.3804917385635e-312	profile	-35	-23.8167
888.341	1	0.0460829			1505.35	4.37255423563031e-316	profile	-35	-23.8167
888.345	1	0.0460829			1505.35	6.50458124100562e-317	profile	-35	-23.8167
888.348	1	0.0460829			1505.35	5.2157494323304e-313	profile	-35	-23.8167
888.352	1	0.0460829			1505.36	0	profile	-35	-23.8167
888.355	0	0			1505.36	2.84305e-305	profile	-35	-23.8167
888.358	0	0			1505.36	1.93107e-301	profile	-35	-23.8167
888.362	0	0			1505.37	1.24069e-297	profile	-35	-23.8167
888.365	0	0			1505.37	7.54023e-294	profile	-35	-23.8167
888.369	4	0.184332			1505.37	4.33468e-290	profile	-35	-23.8167
888.372	1	0.0460829			1505.37	2.35713e-286	profile	-35	-23.8167
888.376	0	0			1505.38	1.21245e-282	profile	-35	-23.8167
888.379	0	0			1505.38	5.89922e-279	profile	-35	-23.8167
888.383	0	0			1505.38	2.71506e-275	profile	-35	-23.8167
888.386	0	0			1505.39	1.182e-271	profile	-35	-23.8167
888.389	0	0			1505.39	4.86754e-268	profile	-35	-23.8167
888.393	0	0			1505.39	1.89607e-264	profile	-35	-23.8167
888.396	0	0			1505.4	6.98636e-261	profile	-35	-23.8167
888.4	0	0			1505.4	2.43502e-257	profile	-35	-23.8167
888.403	0	0			1505.4	8.02797e-254	profile	-35	-23.8167
888.407	1	0.0460829			1505.4	2.50359e-250	profile	-35	-23.8167
888.41	0	0			1505.41	7.38537e-247	profile	-35	-23.8167
888.413	0	0			1505.41	2.0608e-243	profile	-35	-23.8167
888.417	0	0			1505.41	5.43941e-240	profile	-35	-23.8167
888.42	5	0.230415			1505.42	1.35807e-236	profile	-35	-23.8167
888.424	1	0.0460829			1505.42	3.20733e-233	profile	-35	-23.8167
888.427	0	0			1505.42	7.16504e-230	profile	-35	-23.8167
888.431	0	0			1505.43	1.51407e-226	profile	-35	-23.8167
888.434	1	0.0460829			1505.43	3.02642e-223	profile	-35	-23.8167
888.438	0	0			1505.43	5.7222e-220	profile	-35	-23.8167
888.441	0	0			1505.44	1.02341e-216	profile	-35	-23.8167
888.444	0	0			1505.44	1.73138e-213	profile	-35	-23.8167
888.448	0	0			1505.44	2.77068e-210	profile	-35	-23.8167
888.451	0	0			1505.44	4.19404e-207	profile	-35	-23.8167
888.455	0	0			1505.45	6.00528e-204	profile	-35	-23.8167
888.458	0	0			1505.45	8.13367e-201	profile	-35	-23.8167
888.462	0	0			1505.45	1.04206e-197	profile	-35	-23.8167
888.465	0	0			1505.46	1.26285e-194	profile	-35	-23.8167
888.468	0	0			1505.46	1.44766e-191	profile	-35	-23.8167
888.472	0	0			1505.46	1.56975e-188	profile	-35	-23.8167
888.475	0	0			1505.47	1.61009e-185	profile	-35	-23.8167
888.479	0	0			1505.47	1.56215e-182	profile	-35	-23.8167
888.482	0	0			1505.47	1.43366e-179	profile	-35	-23.8167
888.486	0	0			1505.47	1.24459e-176	profile	-35	-23.8167
888.489	0	0			1505.48	1.02201e-173	profile	-35	-23.8167
888.493	0	0			1505.48	7.93855e-171	profile	-35	-23.8167
888.496	1	0.0460829			1505.48	5.83282e-168	profile	-35	-23.8167
888.499	0	0			1505.49	4.05387e-165	profile	-35	-23.8167
888.503	0	0			1505.49	2.6651e-162	profile	-35	-23.8167
888.506	0	0			1505.49	1.65733e-159	profile	-35	-23.8167
888.51	0	0			1505.5	9.74901e-157	profile	-35	-23.8167
888.513	0	0			1505.5	5.42455e-154	profile	-35	-23.8167
888.517	1	0.0460829			1505.5	2.85509e-151	profile	-35	-23.8167
888.52	0	0			1505.5	1.42144e-148	profile	-35	-23.8167
888.523	0	0			1505.51	6.6941e-146	profile	-35	-23.8167
888.527	0	0			1505.51	2.982e-143	profile	-35	-23.8167
888.53	0	0			1505.51	1.25654e-140	profile	-35	-23.8167
888.534	0	0			1505.52	5.00841e-138	profile	-35	-23.8167
888.537	1	0.0460829			1505.52	1.88832e-135	profile	-35	-23.8167
888.541	0	0			1505.52	6.73447e-133	profile	-35	-23.8167
888.544	1	0.0460829			1505.53	2.27188e-130	profile	-35	-23.8167
888.548	0	0			1505.53	7.2497e-128	profile	-35	-23.8167
888.551	0	0			1505.53	2.18831e-125	profile	-35	-23.8167
888.554	0	0			1505.53	6.24812e-123	profile	-35	-23.8167
888.558	0	0			1505.54	1.6875e-120	profile	-35	-23.8167
888.561	1	0.0460829			1505.54	4.31114e-118	profile	-35	-23.8167
888.565	0	0			1505.54	1.04182e-115	profile	-35	-23.8167
888.568	0	0			1505.55	2.38148e-113	profile	-35	-23.8167
888.572	0	0			1505.55	5.14938e-111	profile	-35	-23.8167
888.575	1	0.0460829			1505.55	1.05321e-108	profile	-35	-23.8167
888.578	0	0			1505.56	2.03765e-106	profile	-35	-23.8167
888.582	0	0			1505.56	3.72904e-104	profile	-35	-23.8167
888.585	0	0			1505.56	6.45531e-102	profile	-35	-23.8167
888.589	0	0			1505.56	1.05704e-99	profile	-35	-23.8167
888.592	0	0			1505.57	1.63726e-97	profile	-35	-23.8167
888.596	0	0			1505.57	2.39882e-95	profile	-35	-23.8167
888.599	0	0			1505.57	3.32454e-93	profile	-35	-23.8167
888.603	0	0			1505.58	4.35832e-91	profile	-35	-23.8167
888.606	0	0			1505.58	5.40455e-89	profile	-35	-23.8167
888.609	0	0			1505.58	6.33948e-87	profile	-35	-23.8167
888.613	0	0			1505.59	7.03398e-85	profile	-35	-23.8167
888.616	0	0			1505.59	7.38247e-83	profile	-35	-23.8167
888.62	0	0			1505.59	7.32919e-81	profile	-35	-23.8167
888.623	0	0			1505.59	6.88278e-79	profile	-35	-23.8167
888.627	7	0.322581			1505.6	6.114e-77	profile	-35	-23.8167
888.63	0	0			1505.6	5.13736e-75	profile	-35	-23.8167
888.633	1	0.0460829			1505.6	4.08327e-73	profile	-35	-23.8167
888.637	0	0			1505.61	3.06994e-71	profile	-35	-23.8167
888.64	0	0			1505.61	2.18326e-69	profile	-35	-23.8167
888.644	0	0			1505.61	1.46871e-67	profile	-35	-23.8167
888.647	0	0			1505.62	9.34583e-66	profile	-35	-23.8167
888.651	0	0			1505.62	5.62542e-64	profile	-35	-23.8167
888.654	1	0.0460829			1505.62	3.20291e-62	profile	-35	-23.8167
888.658	0	0			1505.63	1.725e-60	profile	-35	-23.8167
888.661	0	0			1505.63	8.78796e-59	profile	-35	-23.8167
888.664	0	0			1505.63	4.23488e-57	profile	-35	-23.8167
888.668	0	0			1505.63	1.9304e-55	profile	-35	-23.8167
888.671	0	0			1505.64	8.32353e-54	profile	-35	-23.8167
888.675	0	0			1505.64	3.39487e-52	profile	-35	-23.8167
888.678	0	0			1505.64	1.30976e-50	profile	-35	-23.8167
888.682	0	0			1505.65	4.77986e-49	profile	-35	-23.8167
888.685	0	0			1505.65	1.65004e-47	profile	-35	-23.8167
888.688	0	0			1505.65	5.38799e-46	profile	-35	-23.8167
888.692	0	0			1505.66	1.66423e-44	profile	-35	-23.8167
888.695	0	0			1505.66	4.86247e-43	profile	-35	-23.8167
888.699	0	0			1505.66	1.34386e-41	profile	-35	-23.8167
888.702	0	0			1505.66	3.51325e-40	profile	-35	-23.8167
888.706	0	0			1505.67	8.68795e-39	profile	-35	-23.8167
888.709	0	0			1505.67	2.03227e-37	profile	-35	-23.8167
888.713	0	0			1505.67	4.49679e-36	profile	-35	-23.8167
888.716	0	0			1505.68	9.41195e-35	profile	-35	-23.8167
888.719	0	0			1505.68	1.86343e-33	profile	-35	-23.8167
888.723	0	0			1505.68	3.48983e-32	profile	-35	-23.8167
888.726	0	0			1505.69	6.18234e-31	profile	-35	-23.8167
888.73	0	0			1505.69	1.036e-29	profile	-35	-23.8167
888.733	0	0			1505.69	1.64219e-28	profile	-35	-23.8167
888.737	0	0			1505.69	2.46234e-27	profile	-35	-23.8167
888.74	0	0			1505.7	3.49247e-26	profile	-35	-23.8167
888.743	0	0			1505.7	4.68572e-25	profile	-35	-23.8167
888.747	0	0			1505.7	5.9468e-24	profile	-35	-23.8167
888.75	0	0			1505.71	7.13924e-23	profile	-35	-23.8167
888.754	0	0			1505.71	8.10745e-22	profile	-35	-23.8167
888.757	0	0			1505.71	8.70928e-21	profile	-35	-23.8167
888.761	0	0			1505.72	8.85006e-20	profile	-35	-23.8167
888.764	0	0			1505.72	8.50706e-19	profile	-35	-23.8167
888.768	0	0			1505.72	7.7354e-18	profile	-35	-23.8167
888.771	0	0			1505.72	6.65363e-17	profile	-35	-23.8167
888.774	3	0.138249			1505.73	5.41391e-16	profile	-35	-23.8167
888.778	0	0			1505.73	4.16717e-15	profile	-35	-23.8167
888.781	0	0			1505.73	3.03427e-14	profile	-35	-23.8167
888.785	0	0			1505.74	2.09004e-13	profile	-35	-23.8167
888.788	0	0			1505.74	1.3619e-12	profile	-35	-23.8167
888.792	0	0			1505.74	8.3953e-12	profile	-35	-23.8167
888.795	0	0			1505.75	4.89587e-11	profile	-35	-23.8167
888.798	2	0.0921659			1505.75	2.70107e-10	profile	-35	-23.8167
888.802	0	0			1505.75	1.40982e-09	profile	-35	-23.8167
888.805	0	0			1505.75	6.96183e-09	profile	-35	-23.8167
888.809	0	0			1505.76	3.25258e-08	profile	-35	-23.8167
888.812	0	0			1505.76	1.43778e-07	profile	-35	-23.8167
888.816	0	0			1505.76	6.01362e-07	profile	-35	-23.8167
888.819	0	0			1505.77	2.38e-06	profile	-35	-23.8167
888.823	0	0			1505.77	8.91335e-06	profile	-35	-23.8167
888.826	0	0			1505.77	3.15905e-05	profile	-35	-23.8167
888.829	0	0			1505.78	0.000105964	profile	-35.0001	-23.8168
888.833	1	0.0460829			1505.78	0.00033642	profile	-35.0003	-23.8169
888.836	2	0.0921659			1505.78	0.00101107	profile	-35.001	-23.8174
888.84	0	0			1505.78	0.00287675	profile	-35.0029	-23.8187
888.843	0	0			1505.79	0.00775028	profile	-35.0078	-23.822
888.847	0	0			1505.79	0.0197742	profile	-35.0198	-23.8302
888.85	0	0			1505.79	0.0477898	profile	-35.0478	-23.8492
888.854	0	0			1505.8	0.109428	profile	-35.1094	-23.8912
888.857	0	0			1505.8	0.237465	profile	-35.2375	-23.9783
888.86	0	0			1505.8	0.488523	profile	-35.4885	-24.1491
888.864	0	0			1505.81	0.953108	profile	-35.9531	-24.4653
888.867	0	0			1505.81	1.76421	profile	-36.7642	-25.0172
888.871	0	0			1505.81	3.09964	profile	-38.0996	-25.9259
888.874	0	0			1505.82	5.17191	profile	-40.1719	-27.3361
888.878	0	0			1505.82	8.20004	profile	-43.2	-29.3966
888.881	0	0			1505.82	12.3616	profile	-47.3616	-32.2285
888.884	0	0			1505.82	17.7302	profile	-52.7302	-35.8817
888.888	0	0			1505.83	24.212	profile	-59.212	-40.2924
888.891	0	0			1505.83	31.5011	profile	-66.5011	-45.2525
888.895	0	0			1505.83	39.0747	profile	-74.0747	-50.4062
888.898	0	0			1505.84	46.2409	profile	-81.2409	-55.2826
888.902	4	0.184332			1505.84	52.2369	profile	-87.2369	-59.3627
888.905	3	0.138249			1505.84	56.3604	profile	-91.3604	-62.1687
888.909	0	0			1505.85	58.1039	profile	-93.1039	-63.3551
888.912	0	0			1505.85	57.2547	profile	-92.2547	-62.7772
888.915	0	0			1505.85	53.9376	profile	-88.9376	-60.52
888.919	0	0			1505.85	48.5853	profile	-83.5853	-56.8779
888.922	0	0			1505.86	41.8481	profile	-76.8481	-52.2934
888.926	0	0			1505.86	34.4674	profile	-69.4674	-47.271
888.929	0	0			1505.86	27.1453	profile	-62.1453	-42.2885
888.933	0	0			1505.87	20.4421	profile	-55.4421	-37.7271
888.936	0	0			1505.87	14.7199	profile	-49.7199	-33.8333
888.939	0	0			1505.87	10.1356	profile	-45.1356	-30.7138
888.943	0	0			1505.88	6.67419	profile	-41.6742	-28.3583
888.946	0	0			1505.88	4.20339	profile	-39.2034	-26.677
888.95	0	0			1505.88	2.5323	profile	-37.5323	-25.5399
888.953	0	0			1505.88	1.45951	profile	-36.4595	-24.8099
888.957	0	0			1505.89	0.804863	profile	-35.8049	-24.3644
888.96	2	0.0921659			1505.89	0.424702	profile	-35.4247	-24.1057
888.964	2	0.0921659			1505.89	0.214425	profile	-35.2144	-23.9626
888.967	0	0			1505.9	0.103569	profile	-35.1036	-23.8872
888.97	0	0			1505.9	0.0478438	profile	-35.0478	-23.8493
888.974	0	0			1505.9	0.0211296	profile	-35.0211	-23.8311
888.977	0	0			1505.91	0.00891662	profile	-35.0089	-23.8228
888.981	0	0			1505.91	0.00359321	profile	-35.0036	-23.8192
888.984	0	0			1505.91	0.00138177	profile	-35.0014	-23.8176
888.988	0	0			1505.91	0.000506692	profile	-35.0005	-23.8171
888.991	0	0			1505.92	0.000177042	profile	-35.0002	-23.8168
888.994	2	0.0921659			1505.92	5.8899e-05	profile	-35.0001	-23.8167
888.998	0	0			1505.92	1.86435e-05	profile	-35	-23.8167
889.001	0	0			1505.93	5.61105e-06	profile	-35	-23.8167
889.005	3	0.138249			1505.93	1.60467e-06	profile	-35	-23.8167
889.008	0	0			1505.93	4.35823e-07	profile	-35	-23.8167
889.012	1	0.0460829			1505.94	1.12357e-07	profile	-35	-23.8167
889.015	0	0			1505.94	2.7483e-08	profile	-35	-23.8167
889.019	0	0			1505.94	6.37582e-09	profile	-35	-23.8167
889.022	0	0			1505.94	1.4024e-09	profile	-35	-23.8167
889.025	0	0			1505.95	2.92381e-10	profile	-35	-23.8167
889.029	0	0			1505.95	5.77647e-11	profile	-35	-23.8167
889.032	0	0			1505.95	1.08124e-11	profile	-35	-23.8167
889.036	0	0			1505.96	1.91715e-12	profile	-35	-23.8167
889.039	5	0.230415			1505.96	3.21959e-13	profile	-35	-23.8167
889.043	4	0.184332			1505.96	5.12036e-14	profile	-35	-23.8167
889.046	4	0.184332			1505.97	7.71109e-15	profile	-35	-23.8167
889.049	0	0			1505.97	1.09953e-15	profile	-35	-23.8167
889.053	0	0			1505.97	1.4844e-16	profile	-35	-23.8167
889.056	4	0.184332			1505.97	1.89721e-17	profile	-35	-23.8167
889.06	2	0.0921659			1505.98	2.29554e-18	profile	-35	-23.8167
889.063	3	0.138249			1505.98	2.62932e-19	profile	-35	-23.8167
889.067	0	0			1505.98	2.85087e-20	profile	-35	-23.8167
889.07	0	0			1505.99	2.92603e-21	profile	-35	-23.8167
889.074	0	0			1505.99	2.84274e-22	profile	-35	-23.8167
889.077	0	0			1505.99	2.61427e-23	profile	-35	-23.8167
889.08	1	0.0460829			1506	2.27568e-24	profile	-35	-23.8167
889.084	0	0			1506	1.87507e-25	profile	-35	-23.8167
889.087	0	0			1506	1.46242e-26	profile	-35	-23.8167
889.091	0	0			1506.01	1.07961e-27	profile	-35	-23.8167
889.094	0	0			1506.01	7.54413e-29	profile	-35	-23.8167
889.098	0	0			1506.01	4.98995e-30	profile	-35	-23.8167
889.101	1	0.0460829			1506.01	3.12414e-31	profile	-35	-23.8167
889.105	4	0.184332			1506.02	1.85145e-32	profile	-35	-23.8167
889.108	9	0.414747			1506.02	1.0386e-33	profile	-35	-23.8167
889.111	0	0			1506.02	5.51486e-35	profile	-35	-23.8167
889.115	0	0			1506.03	2.7719e-36	profile	-35	-23.8167
889.118	3	0.138249			1506.03	1.3188e-37	profile	-35	-23.8167
889.122	1	0.0460829			1506.03	5.93943e-39	profile	-35	-23.8167
889.125	2	0.0921659			1506.04	2.53205e-40	profile	-35	-23.8167
889.129	0	0			1506.04	1.02181e-41	profile	-35	-23.8167
889.132	0	0			1506.04	3.90331e-43	profile	-35	-23.8167
889.135	0	0			1506.04	1.41146e-44	profile	-35	-23.8167
889.139	2	0.0921659			1506.05	4.83148e-46	profile	-35	-23.8167
889.142	0	0			1506.05	1.56555e-47	profile	-35	-23.8167
889.146	0	0			1506.05	4.8021e-49	profile	-35	-23.8167
889.149	0	0			1506.06	1.39436e-50	profile	-35	-23.8167
889.153	0	0			1506.06	3.83264e-52	profile	-35	-23.8167
889.156	3	0.138249			1506.06	9.97245e-54	profile	-35	-23.8167
889.16	2	0.0921659			1506.07	2.45633e-55	profile	-35	-23.8167
889.163	0	0			1506.07	5.72734e-57	profile	-35	-23.8167
889.166	0	0			1506.07	1.26415e-58	profile	-35	-23.8167
889.17	0	0			1506.07	2.64135e-60	profile	-35	-23.8167
889.173	0	0			1506.08	5.22435e-62	profile	-35	-23.8167
889.177	0	0			1506.08	9.7817e-64	profile	-35	-23.8167
889.18	1	0.0460829			1506.08	1.73369e-65	profile	-35	-23.8167
889.184	0	0			1506.09	2.90872e-67	profile	-35	-23.8167
889.187	1	0.0460829			1506.09	4.61957e-69	profile	-35	-23.8167
889.19	0	0			1506.09	6.94493e-71	profile	-35	-23.8167
889.194	0	0			1506.1	9.88321e-73	profile	-35	-23.8167
889.197	0	0			1506.1	1.33133e-74	profile	-35	-23.8167
889.201	3	0.138249			1506.1	1.69758e-76	profile	-35	-23.8167
889.204	0	0			1506.1	2.04892e-78	profile	-35	-23.8167
889.208	0	0			1506.11	2.34081e-80	profile	-35	-23.8167
889.211	0	0			1506.11	2.53132e-82	profile	-35	-23.8167
889.215	4	0.184332			1506.11	2.59097e-84	profile	-35	-23.8167
889.218	0	0			1506.12	2.5102e-86	profile	-35	-23.8167
889.221	0	0			1506.12	2.30185e-88	profile	-35	-23.8167
889.225	3	0.138249			1506.12	1.99785e-90	profile	-35	-23.8167
889.228	3	0.138249			1506.13	1.6412e-92	profile	-35	-23.8167
889.232	3	0.138249			1506.13	1.27604e-94	profile	-35	-23.8167
889.235	0	0			1506.13	9.39005e-97	profile	-35	-23.8167
889.239	0	0			1506.13	6.53977e-99	profile	-35	-23.8167
889.242	1	0.0460829			1506.14	4.31065e-101	profile	-35	-23.8167
889.245	1	0.0460829			1506.14	2.68907e-103	profile	-35	-23.8167
889.249	0	0			1506.14	1.58757e-105	profile	-35	-23.8167
889.252	0	0			1506.15	8.87016e-108	profile	-35	-23.8167
889.256	4	0.184332			1506.15	4.69016e-110	profile	-35	-23.8167
889.259	0	0			1506.15	2.34691e-112	profile	-35	-23.8167
889.263	4	0.184332			1506.16	1.11135e-114	profile	-35	-23.8167
889.266	0	0			1506.16	4.98017e-117	profile	-35	-23.8167
889.27	0	0			1506.16	2.11189e-119	profile	-35	-23.8167
889.273	0	0			1506.16	8.47469e-122	profile	-35	-23.8167
889.276	0	0			1506.17	3.21808e-124	profile	-35	-23.8167
889.28	1	0.0460829			1506.17	1.15634e-126	profile	-35	-23.8167
889.283	0	0			1506.17	3.93169e-129	profile	-35	-23.8167
889.287	0	0			1506.18	1.26496e-131	profile	-35	-23.8167
889.29	0	0			1506.18	3.85096e-134	profile	-35	-23.8167
889.294	0	0			1506.18	1.10931e-136	profile	-35	-23.8167
889.297	0	0			1506.19	3.02358e-139	profile	-35	-23.8167
889.301	0	0			1506.19	7.79775e-142	profile	-35	-23.8167
889.304	0	0			1506.19	1.9028e-144	profile	-35	-23.8167
889.307	2	0.0921659			1506.2	4.39324e-147	profile	-35	-23.8167
889.311	0	0			1506.2	9.59713e-150	profile	-35	-23.8167
889.314	4	0.184332			1506.2	1.98362e-152	profile	-35	-23.8167
889.318	0	0			1506.2	3.87909e-155	profile	-35	-23.8167
889.321	0	0			1506.21	7.17715e-158	profile	-35	-23.8167
889.325	2	0.0921659			1506.21	1.25638e-160	profile	-35	-23.8167
889.328	0	0			1506.21	2.08081e-163	profile	-35	-23.8167
889.331	0	0			1506.22	3.26048e-166	profile	-35	-23.8167
889.335	0	0			1506.22	4.83354e-169	profile	-35	-23.8167
889.338	0	0			1506.22	6.77923e-172	profile	-35	-23.8167
889.342	1	0.0460829			1506.23	8.99544e-175	profile	-35	-23.8167
889.345	0	0			1506.23	1.12925e-177	profile	-35	-23.8167
889.349	0	0			1506.23	1.34114e-180	profile	-35	-23.8167
889.352	0	0			1506.23	1.50688e-183	profile	-35	-23.8167
889.356	0	0			1506.24	1.60176e-186	profile	-35	-23.8167
889.359	1	0.0460829			1506.24	1.61075e-189	profile	-35	-23.8167
889.362	2	0.0921659			1506.24	1.53238e-192	profile	-35	-23.8167
889.366	0	0			1506.25	1.37915e-195	profile	-35	-23.8167
889.369	0	0			1506.25	1.17425e-198	profile	-35	-23.8167
889.373	0	0			1506.25	9.45824e-202	profile	-35	-23.8167
889.376	1	0.0460829			1506.26	7.20708e-205	profile	-35	-23.8167
889.38	0	0			1506.26	5.19524e-208	profile	-35	-23.8167
889.383	0	0			1506.26	3.54279e-211	profile	-35	-23.8167
889.386	0	0			1506.26	2.28549e-214	profile	-35	-23.8167
889.39	0	0			1506.27	1.39477e-217	profile	-35	-23.8167
889.393	0	0			1506.27	8.05221e-221	profile	-35	-23.8167
889.397	0	0			1506.27	4.39759e-224	profile	-35	-23.8167
889.4	0	0			1506.28	2.27196e-227	profile	-35	-23.8167
889.404	0	0			1506.28	1.11037e-230	profile	-35	-23.8167
889.407	0	0			1506.28	5.13359e-234	profile	-35	-23.8167
889.411	0	0			1506.29	2.24519e-237	profile	-35	-23.8167
889.414	0	0			1506.29	9.28894e-241	profile	-35	-23.8167
889.417	0	0			1506.29	3.63544e-244	profile	-35	-23.8167
889.421	0	0			1506.29	1.34594e-247	profile	-35	-23.8167
889.424	0	0			1506.3	4.71377e-251	profile	-35	-23.8167
889.428	0	0			1506.3	1.56166e-254	profile	-35	-23.8167
889.431	0	0			1506.3	4.89417e-258	profile	-35	-23.8167
889.435	1	0.0460829			1506.31	1.45092e-261	profile	-35	-23.8167
889.438	0	0			1506.31	4.06893e-265	profile	-35	-23.8167
889.442	0	0			1506.31	1.07941e-268	profile	-35	-23.8167
889.445	0	0			1506.32	2.70873e-272	profile	-35	-23.8167
889.448	0	0			1506.32	6.43002e-276	profile	-35	-23.8167
889.452	0	0			1506.32	1.44387e-279	profile	-35	-23.8167
889.455	0	0			1506.32	3.06697e-283	profile	-35	-23.8167
889.459	0	0			1506.33	6.16253e-287	profile	-35	-23.8167
889.462	0	0			1506.33	1.17132e-290	profile	-35	-23.8167
889.466	0	0			1506.33	2.10599e-294	profile	-35	-23.8167
889.469	2	0.0921659			1506.34	3.58181e-298	profile	-35	-23.8167
889.472	0	0			1506.34	5.76254e-302	profile	-35	-23.8167
889.476	0	0			1506.34	8.76978e-306	profile	-35	-23.8167
889.479	0	0			1506.35	0	profile	-35	-23.8167
889.483	0	0			1506.35	1.71921119332436e-313	profile	-35	-23.8167
889.486	0	0			1506.35	4.74669133026544e-315	profile	-35	-23.8167
889.49	0	0			1506.35	3.62258651317306e-311	profile	-35	-23.8167
889.493	2	0.0921659			1506.36	2.62762e-307	profile	-35	-23.8167
889.497	0	0			1506.36	1.80298e-303	profile	-35	-23.8167
889.5	1	0.0460829			1506.36	1.17032e-299	profile	-35	-23.8167
889.503	0	0			1506.37	7.18631e-296	profile	-35	-23.8167
889.507	4	0.184332			1506.37	4.17437e-292	profile	-35	-23.8167
889.51	2	0.0921659			1506.37	2.29383e-288	profile	-35	-23.8167
889.514	0	0			1506.38	1.19239e-284	profile	-35	-23.8167
889.517	0	0			1506.38	5.86351e-281	profile	-35	-23.8167
889.521	0	0			1506.38	2.72762e-277	profile	-35	-23.8167
889.524	0	0			1506.39	1.20032e-273	profile	-35	-23.8167
889.528	0	0			1506.39	4.9968e-270	profile	-35	-23.8167
889.531	0	0			1506.39	1.96777e-266	profile	-35	-23.8167
889.534	4	0.184332			1506.39	7.33064e-263	profile	-35	-23.8167
889.538	3	0.138249			1506.4	2.58342e-259	profile	-35	-23.8167
889.541	0	0			1506.4	8.61259e-256	profile	-35	-23.8167
889.545	0	0			1506.4	2.71617e-252	profile	-35	-23.8167
889.548	0	0			1506.41	8.1034e-249	profile	-35	-23.8167
889.552	0	0			1506.41	2.28698e-245	profile	-35	-23.8167
889.555	0	0			1506.41	6.1058e-242	profile	-35	-23.8167
889.558	0	0			1506.42	1.54209e-238	profile	-35	-23.8167
889.562	1	0.0460829			1506.42	3.68435e-235	profile	-35	-23.8167
889.565	0	0			1506.42	8.32718e-232	profile	-35	-23.8167
889.569	0	0			1506.42	1.78041e-228	profile	-35	-23.8167
889.572	0	0			1506.43	3.60106e-225	profile	-35	-23.8167
889.576	0	0			1506.43	6.89009e-222	profile	-35	-23.8167
889.579	1	0.0460829			1506.43	1.24711e-218	profile	-35	-23.8167
889.583	2	0.0921659			1506.44	2.13536e-215	profile	-35	-23.8167
889.586	0	0			1506.44	3.45879e-212	profile	-35	-23.8167
889.589	0	0			1506.44	5.29985e-209	profile	-35	-23.8167
889.593	0	0			1506.45	7.68224e-206	profile	-35	-23.8167
889.596	0	0			1506.45	1.05341e-202	profile	-35	-23.8167
889.6	0	0			1506.45	1.36646e-199	profile	-35	-23.8167
889.603	0	0			1506.45	1.67679e-196	profile	-35	-23.8167
889.607	0	0			1506.46	1.94648e-193	profile	-35	-23.8167
889.61	0	0			1506.46	2.1375e-190	profile	-35	-23.8167
889.613	0	0			1506.46	2.22049e-187	profile	-35	-23.8167
889.617	2	0.0921659			1506.47	2.18213e-184	profile	-35	-23.8167
889.62	0	0			1506.47	2.0286e-181	profile	-35	-23.8167
889.624	0	0			1506.47	1.78402e-178	profile	-35	-23.8167
889.627	0	0			1506.48	1.4842e-175	profile	-35	-23.8167
889.631	0	0			1506.48	1.16808e-172	profile	-35	-23.8167
889.634	1	0.0460829			1506.48	8.69636e-170	profile	-35	-23.8167
889.638	0	0			1506.48	6.12479e-167	profile	-35	-23.8167
889.641	0	0			1506.49	4.08069e-164	profile	-35	-23.8167
889.644	0	0			1506.49	2.57195e-161	profile	-35	-23.8167
889.648	0	0			1506.49	1.53349e-158	profile	-35	-23.8167
889.651	0	0			1506.5	8.64946e-156	profile	-35	-23.8167
889.655	0	0			1506.5	4.61514e-153	profile	-35	-23.8167
889.658	0	0			1506.5	2.32954e-150	profile	-35	-23.8167
889.662	0	0			1506.51	1.11236e-147	profile	-35	-23.8167
889.665	0	0			1506.51	5.02469e-145	profile	-35	-23.8167
889.669	1	0.0460829			1506.51	2.14716e-142	profile	-35	-23.8167
889.672	0	0			1506.51	8.67979e-140	profile	-35	-23.8167
889.675	1	0.0460829			1506.52	3.31929e-137	profile	-35	-23.8167
889.679	0	0			1506.52	1.20081e-134	profile	-35	-23.8167
889.682	0	0			1506.52	4.10953e-132	profile	-35	-23.8167
889.686	0	0			1506.53	1.33047e-129	profile	-35	-23.8167
889.689	0	0			1506.53	4.07482e-127	profile	-35	-23.8167
889.693	0	0			1506.53	1.18061e-124	profile	-35	-23.8167
889.696	0	0			1506.54	3.23593e-122	profile	-35	-23.8167
889.699	0	0			1506.54	8.39048e-120	profile	-35	-23.8167
889.703	0	0			1506.54	2.05812e-117	profile	-35	-23.8167
889.706	0	0			1506.54	4.77583e-115	profile	-35	-23.8167
889.71	0	0			1506.55	1.0484e-112	profile	-35	-23.8167
889.713	5	0.230415			1506.55	2.17721e-110	profile	-35	-23.8167
889.717	1	0.0460829			1506.55	4.27734e-108	profile	-35	-23.8167
889.72	0	0			1506.56	7.94963e-106	profile	-35	-23.8167
889.724	5	0.230415			1506.56	1.39773e-103	profile	-35	-23.8167
889.727	0	0			1506.56	2.32487e-101	profile	-35	-23.8167
889.73	0	0			1506.57	3.65831e-99	profile	-35	-23.8167
889.734	0	0			1506.57	5.44586e-97	profile	-35	-23.8167
889.737	0	0			1506.57	7.66936e-95	profile	-35	-23.8167
889.741	0	0			1506.58	1.02179e-92	profile	-35	-23.8167
889.744	0	0			1506.58	1.28787e-90	profile	-35	-23.8167
889.748	0	0			1506.58	1.53565e-88	profile	-35	-23.8167
889.751	0	0			1506.58	1.73233e-86	profile	-35	-23.8167
889.755	0	0			1506.59	1.84877e-84	profile	-35	-23.8167
889.758	0	0			1506.59	1.8666e-82	profile	-35	-23.8167
889.761	0	0			1506.59	1.78297e-80	profile	-35	-23.8167
889.765	0	0			1506.6	1.61123e-78	profile	-35	-23.8167
889.768	0	0			1506.6	1.37752e-76	profile	-35	-23.8167
889.772	0	0			1506.6	1.1142e-74	profile	-35	-23.8167
889.775	0	0			1506.61	8.52639e-73	profile	-35	-23.8167
889.779	0	0			1506.61	6.17307e-71	profile	-35	-23.8167
889.782	0	0			1506.61	4.2284e-69	profile	-35	-23.8167
889.785	0	0			1506.61	2.74027e-67	profile	-35	-23.8167
889.789	0	0			1506.62	1.68019e-65	profile	-35	-23.8167
889.792	0	0			1506.62	9.74709e-64	profile	-35	-23.8167
889.796	0	0			1506.62	5.34992e-62	profile	-35	-23.8167
889.799	0	0			1506.63	2.77831e-60	profile	-35	-23.8167
889.803	0	0			1506.63	1.36515e-58	profile	-35	-23.8167
889.806	0	0			1506.63	6.34679e-57	profile	-35	-23.8167
889.81	0	0			1506.64	2.79193e-55	profile	-35	-23.8167
889.813	0	0			1506.64	1.16209e-53	profile	-35	-23.8167
889.816	0	0			1506.64	4.57686e-52	profile	-35	-23.8167
889.82	0	0			1506.64	1.70566e-50	profile	-35	-23.8167
889.823	0	0			1506.65	6.01486e-49	profile	-35	-23.8167
889.827	0	0			1506.65	2.00712e-47	profile	-35	-23.8167
889.83	1	0.0460829			1506.65	6.33786e-46	profile	-35	-23.8167
889.834	1	0.0460829			1506.66	1.89385e-44	profile	-35	-23.8167
889.837	0	0			1506.66	5.35537e-43	profile	-35	-23.8167
889.841	0	0			1506.66	1.43313e-41	profile	-35	-23.8167
889.844	0	0			1506.67	3.62948e-40	profile	-35	-23.8167
889.847	1	0.0460829			1506.67	8.69914e-39	profile	-35	-23.8167
889.851	0	0			1506.67	1.9733e-37	profile	-35	-23.8167
889.854	0	0			1506.67	4.23651e-36	profile	-35	-23.8167
889.858	0	0			1506.68	8.60861e-35	profile	-35	-23.8167
889.861	0	0			1506.68	1.6557e-33	profile	-35	-23.8167
889.865	0	0			1506.68	3.01415e-32	profile	-35	-23.8167
889.868	0	0			1506.69	5.19399e-31	profile	-35	-23.8167
889.871	0	0			1506.69	8.47232e-30	profile	-35	-23.8167
889.875	0	0			1506.69	1.30823e-28	profile	-35	-23.8167
889.878	0	0			1506.7	1.91233e-27	profile	-35	-23.8167
889.882	0	0			1506.7	2.64638e-26	profile	-35	-23.8167
889.885	0	0			1506.7	3.46714e-25	profile	-35	-23.8167
889.889	0	0			1506.7	4.30065e-24	profile	-35	-23.8167
889.892	1	0.0460829			1506.71	5.05078e-23	profile	-35	-23.8167
889.896	0	0			1506.71	5.61644e-22	profile	-35	-23.8167
889.899	0	0			1506.71	5.91369e-21	profile	-35	-23.8167
889.902	0	0			1506.72	5.89613e-20	profile	-35	-23.8167
889.906	0	0			1506.72	5.56678e-19	profile	-35	-23.8167
889.909	0	0			1506.72	4.97721e-18	profile	-35	-23.8167
889.913	3	0.138249			1506.73	4.21432e-17	profile	-35	-23.8167
889.916	0	0			1506.73	3.37946e-16	profile	-35	-23.8167
889.92	0	0			1506.73	2.56659e-15	profile	-35	-23.8167
889.923	0	0			1506.73	1.84618e-14	profile	-35	-23.8167
889.927	0	0			1506.74	1.2578e-13	profile	-35	-23.8167
889.93	0	0			1506.74	8.11674e-13	profile	-35	-23.8167
889.933	0	0			1506.74	4.96133e-12	profile	-35	-23.8167
889.937	2	0.0921659			1506.75	2.87258e-11	profile	-35	-23.8167
889.94	0	0			1506.75	1.57549e-10	profile	-35	-23.8167
889.944	1	0.0460829			1506.75	8.18531e-10	profile	-35	-23.8167
889.947	2	0.0921659			1506.76	4.02849e-09	profile	-35	-23.8167
889.951	0	0			1506.76	1.87821e-08	profile	-35	-23.8167
889.954	0	0			1506.76	8.29558e-08	profile	-35	-23.8167
889.957	0	0			1506.77	3.47103e-07	profile	-35	-23.8167
889.961	0	0			1506.77	1.37589e-06	profile	-35	-23.8167
889.964	1	0.0460829			1506.77	5.1669e-06	profile	-35	-23.8167
889.968	0	0			1506.77	1.83824e-05	profile	-35	-23.8167
889.971	0	0			1506.78	6.19589e-05	profile	-35.0001	-23.8167
889.975	1	0.0460829			1506.78	0.000197854	profile	-35.0002	-23.8168
889.978	0	0			1506.78	0.00059859	profile	-35.0006	-23.8171
889.982	0	0			1506.79	0.00171581	profile	-35.0017	-23.8179
889.985	0	0			1506.79	0.00465986	profile	-35.0047	-23.8199
889.988	0	0			1506.79	0.011991	profile	-35.012	-23.8249
889.992	0	0			1506.8	0.0292373	profile	-35.0292	-23.8366
889.995	0	0			1506.8	0.0675519	profile	-35.0676	-23.8627
889.999	5	0.230415			1506.8	0.147906	profile	-35.1479	-23.9174
890.002	1	0.0460829			1506.8	0.306915	profile	-35.3069	-24.0256
890.006	0	0			1506.81	0.603642	profile	-35.6036	-24.2275
890.009	0	0			1506.81	1.12544	profile	-36.1254	-24.5825
890.013	0	0			1506.81	1.98937	profile	-36.9894	-25.1704
890.016	0	0			1506.82	3.33456	profile	-38.3346	-26.0858
890.019	0	0			1506.82	5.3014	profile	-40.3014	-27.4242
890.023	2	0.0921659			1506.82	7.99624	profile	-42.9962	-29.258
890.026	2	0.0921659			1506.83	11.4462	profile	-46.4462	-31.6056
890.03	0	0			1506.83	15.5554	profile	-50.5554	-34.4018
890.033	0	0			1506.83	20.0783	profile	-55.0783	-37.4796
890.037	0	0			1506.83	24.6271	profile	-59.6271	-40.5749
[truncated: 359,093+ more rows]

## Sheet: fig 3c
Figure 3c
1/cm	Transmittance
399.193	130.029
400.157	127.616
401.121	125.29
402.085	122.941																s
403.05	120.474
404.014	117.864
404.978	115.172
405.942	112.541
406.906	110.156
407.871	108.126
408.835	106.332
409.799	104.481
410.764	102.35
411.728	99.9038
412.692	98.5621
413.656	97.9392
414.62	97.7365
415.585	97.7871
416.549	97.9603
417.513	98.1133
418.477	98.1258
419.442	97.9332
420.406	97.5214
421.37	96.9036
422.334	96.1172
423.298	95.2432
424.263	94.4384
425.227	93.9484
426.191	94.0452
427.155	94.8621
428.12	96.2075
429.084	97.5615
430.048	98.3603
431.012	98.2803
431.977	97.3199
432.941	95.7953
433.905	94.1875
434.869	92.8591
435.834	91.9277
436.798	91.3267
437.762	90.9074
438.726	90.523
439.69	90.0916
440.655	89.6361
441.619	89.2733
442.583	89.1258
443.547	89.2191
444.512	89.4688
445.476	89.755
446.44	89.9886
447.404	90.1093
448.369	90.0453
449.333	89.6948
450.297	88.964
451.261	87.8739
452.226	86.688
453.19	85.876
454.154	85.8082
455.118	86.5031
456.082	87.7012
457.047	89.0801
458.011	90.3969
458.975	91.5352
459.939	92.4965
460.904	93.3608
461.868	94.2263
462.832	95.1447
463.796	96.0872
464.76	96.9632
465.725	97.688
466.689	98.2525
467.653	98.7457
468.618	99.312
469.582	100.072
470.546	101.059
471.51	102.207
472.474	103.39
473.439	104.462
474.403	105.302
475.367	105.831
476.331	106.02
477.296	105.897
478.26	105.557
479.224	105.153
480.188	104.844
481.152	104.719
482.117	104.76
483.081	104.866
484.045	104.916
485.009	104.815
485.974	104.531
486.938	104.108
487.902	103.662
488.866	103.331
489.831	103.189
490.795	103.195
491.759	103.239
492.723	103.227
493.688	103.114
494.652	102.909
495.616	102.657
496.58	102.43
497.545	102.294
498.509	102.286
499.473	102.4
500.437	102.594
501.401	102.806
502.366	102.971
503.33	103.034
504.294	102.972
505.258	102.813
506.223	102.631
507.187	102.516
508.151	102.522
509.115	102.654
510.079	102.868
511.044	103.096
512.008	103.265
512.972	103.327
513.937	103.283
514.901	103.2
515.865	103.158
516.829	103.198
517.793	103.303
518.758	103.429
519.722	103.525
520.686	103.55
521.65	103.484
522.615	103.331
523.579	103.114
524.543	102.863
525.507	102.607
526.471	102.364
527.436	102.146
528.4	101.963
529.364	101.826
530.328	101.753
531.293	101.764
532.257	101.873
533.221	102.073
534.185	102.332
535.15	102.588
536.114	102.777
537.078	102.852
538.042	102.807
539.006	102.675
539.971	102.497
540.935	102.3
541.899	102.1
542.864	101.903
543.828	101.718
544.792	101.562
545.756	101.45
546.72	101.386
547.685	101.358
548.649	101.339
549.613	101.307
550.577	101.255
551.542	101.197
552.506	101.16
553.47	101.161
554.434	101.19
555.399	101.201
556.363	101.124
557.327	100.894
558.291	100.49
559.255	99.9501
560.22	99.3641
561.184	98.8373
562.148	98.4579
563.112	98.2697
564.077	98.2605
565.041	98.3712
566.005	98.5233
566.969	98.6458
567.933	98.6916
568.898	98.6398
569.862	98.4933
570.826	98.276
571.79	98.0292
572.755	97.8009
573.719	97.6291
574.683	97.5246
575.647	97.4641
576.612	97.4016
577.576	97.2937
578.54	97.1258
579.504	96.9255
580.469	96.7535
581.433	96.6713
582.397	96.7064
583.361	96.8399
584.326	97.0215
585.29	97.1943
586.254	97.3156
587.218	97.3685
588.182	97.3646
589.147	97.3374
590.111	97.3268
591.075	97.3657
592.039	97.4714
593.004	97.6434
593.968	97.8625
594.932	98.0922
595.896	98.2858
596.861	98.4
597.825	98.4141
598.789	98.3414
599.753	98.2264
600.717	98.1242
601.682	98.0726
602.646	98.073
603.61	98.0921
604.574	98.0845
605.539	98.0242
606.503	97.9207
607.467	97.8091
608.431	97.7233
609.396	97.6749
610.36	97.6471
611.324	97.6061
612.288	97.5186
613.253	97.368
614.217	97.1589
615.181	96.912
616.145	96.656
617.109	96.4233
618.074	96.2462
619.038	96.151
620.002	96.1484
620.966	96.227
621.931	96.3557
622.895	96.497
623.859	96.6211
624.823	96.7153
625.788	96.7862
626.752	96.8567
627.716	96.9569
628.68	97.1099
629.644	97.3183
630.609	97.5584
631.573	97.7887
632.537	97.9683
633.501	98.0751
634.466	98.1083
635.43	98.1053
636.394	98.1192
637.358	98.1945
638.323	98.347
639.287	98.5571
640.251	98.7808
641.215	98.9695
642.179	99.0902
643.144	99.1368
644.108	99.1297
645.072	99.1023
646.036	99.0802
647.001	99.0638
647.965	99.0286
648.929	98.942
649.893	98.7843
650.858	98.5578
651.822	98.2819
652.786	97.9854
653.75	97.6971
654.715	97.4357
655.679	97.1933
656.643	96.9273
657.607	96.6001
658.572	96.2282
659.536	95.8341
660.5	95.4214
661.464	94.9816
662.428	94.5112
663.393	94.0204
664.357	93.5264
665.321	93.0374
666.285	92.5408
667.25	92.0081
668.214	91.4147
669.178	90.7598
670.142	90.0739
671.106	89.4083
672.071	88.8129
673.035	88.3138
673.999	87.9049
674.963	87.5579
675.928	87.2402
676.892	86.9263
677.856	86.5996
678.82	86.2554
679.785	85.9141
680.749	85.6278
681.713	85.4397
682.677	85.3398
683.641	85.292
684.606	85.2688
685.57	85.256
686.534	85.2483
687.499	85.248
688.463	85.2651
689.427	85.318
690.391	85.4282
691.355	85.608
692.32	85.8489
693.284	86.1216
694.248	86.3882
695.212	86.6206
696.177	86.8113
697.141	86.9719
698.105	87.1193
699.069	87.2611
700.034	87.3878
700.998	87.4795
701.962	87.5191
702.926	87.5027
703.89	87.4381
704.855	87.3354
705.819	87.1982
706.783	87.0238
707.747	86.8098
708.712	86.5618
709.676	86.2942
710.64	86.0212
711.604	85.7483
712.568	85.4696
713.533	85.1745
714.497	84.8584
715.461	84.5309
716.426	84.2127
717.39	83.9228
718.354	83.6643
719.318	83.4195
720.282	83.1578
721.247	82.8514
722.211	82.4887
723.175	82.0785
724.139	81.6447
725.104	81.2153
726.068	80.8118
727.032	80.446
727.996	80.1219
728.961	79.8414
729.925	79.6065
730.889	79.4172
731.853	79.2669
732.817	79.1395
733.782	79.0125
734.746	78.8634
735.71	78.6761
736.674	78.4433
737.639	78.1637
738.603	77.8383
739.567	77.4686
740.531	77.0585
741.495	76.6177
742.46	76.1636
743.424	75.7166
744.388	75.2924
745.352	74.8945
746.317	74.5143
747.281	74.1381
748.245	73.755
749.209	73.3609
750.174	72.9553
751.138	72.5342
752.102	72.0873
753.066	71.6011
754.031	71.068
754.995	70.4928
755.959	69.8922
756.923	69.2859
757.888	68.6865
758.852	68.0943
759.816	67.4988
760.78	66.886
761.744	66.244
762.709	65.5657
763.673	64.8475
764.637	64.0881
765.601	63.2894
766.566	62.457
767.53	61.6002
768.494	60.7293
769.458	59.8507
770.423	58.9623
771.387	58.0546
772.351	57.1151
773.315	56.1355
774.279	55.117
775.244	54.073
776.208	53.0269
777.172	52.0071
778.136	51.0394
779.101	50.1414
780.065	49.3201
781.029	48.5749
781.993	47.9038
782.958	47.3098
783.922	46.8059
784.886	46.4154
785.85	46.1701
786.814	46.1062
787.779	46.2591
788.743	46.6585
789.707	47.3228
790.671	48.2573
791.636	49.4538
792.6	50.8943
793.564	52.5579
794.528	54.4244
795.493	56.4681
796.457	58.663
797.421	60.9808
798.385	63.3897
799.35	65.8525
800.314	68.3281
801.278	70.7751
802.242	73.1578
803.207	75.4506
804.171	77.6388
805.135	79.7149
806.099	81.6736
807.063	83.5077
808.028	85.2069
808.992	86.7569
809.956	88.1389
810.92	89.3274
811.885	90.2875
812.849	90.9773
813.813	91.3559
814.777	91.3953
815.741	91.0934
816.706	90.4787
817.67	89.6052
818.634	88.5424
819.598	87.3688
820.563	86.1552
821.527	84.9609
822.491	83.8362
823.455	82.8264
824.42	81.9709
825.384	81.2968
826.348	80.8115
827.312	80.5017
828.277	80.3421
829.241	80.3077
830.205	80.3829
831.169	80.5616
832.134	80.8424
833.098	81.2231
834.062	81.7008
835.026	82.276
835.99	82.9564
836.955	83.755
837.919	84.682
838.883	85.7362
839.847	86.8991
840.812	88.1391
841.776	89.4181
842.74	90.6989
843.704	91.9481
844.668	93.1346
845.633	94.2281
846.597	95.1993
847.561	96.0241
848.525	96.69
849.49	97.2007
850.454	97.5741
851.418	97.8349
852.382	98.0048
853.347	98.0973
854.311	98.1191
855.275	98.0761
856.239	97.9776
857.204	97.8365
858.168	97.6651
859.132	97.4715
860.096	97.2598
861.061	97.0336
862.025	96.8002
862.989	96.5715
863.953	96.3598
864.917	96.1717
865.882	96.004
866.846	95.8457
867.81	95.6851
868.774	95.5171
869.739	95.3468
870.703	95.1866
871.667	95.0485
872.631	94.9362
873.596	94.8421
874.56	94.7504
875.524	94.6452
876.488	94.5179
877.452	94.371
878.417	94.2162
879.381	94.0691
880.345	93.9439
881.309	93.8501
882.274	93.7893
883.238	93.7542
884.202	93.7289
885.166	93.6935
886.131	93.6315
887.095	93.536
888.059	93.4135
889.023	93.2798
889.987	93.1536
890.952	93.0486
891.916	92.969
892.88	92.9103
893.844	92.8632
894.809	92.8192
895.773	92.7727
896.737	92.7218
897.701	92.6674
898.666	92.6128
899.63	92.5629
900.594	92.524
901.558	92.5019
902.523	92.4996
903.487	92.5149
904.451	92.5387
905.415	92.5575
906.38	92.5588
907.344	92.5375
908.308	92.499
909.272	92.4568
910.236	92.4255
911.201	92.4131
912.165	92.4178
913.129	92.4313
914.093	92.4455
915.058	92.4577
916.022	92.471
916.986	92.4899
917.95	92.5147
918.914	92.539
919.879	92.5532
920.843	92.549
921.807	92.5247
922.771	92.4858
923.736	92.4419
924.7	92.4025
925.664	92.3736
926.628	92.3563
927.593	92.3489
928.557	92.3487
929.521	92.3538
930.485	92.364
931.449	92.3805
932.414	92.4043
933.378	92.4358
934.342	92.4745
935.307	92.5193
936.271	92.5701
937.235	92.6276
938.199	92.6926
939.163	92.7657
940.128	92.847
941.092	92.9373
942.056	93.0385
943.02	93.1537
943.985	93.2846
944.949	93.4283
945.913	93.5764
946.877	93.7175
947.841	93.8416
948.806	93.945
949.77	94.031
950.734	94.1081
951.698	94.1845
952.663	94.2649
953.627	94.3483
954.591	94.4309
955.555	94.5098
956.52	94.5869
957.484	94.6684
958.448	94.7625
959.412	94.8739
960.376	94.9998
961.341	95.129
962.305	95.2462
963.269	95.3384
964.234	95.4006
965.198	95.4375
966.162	95.4595
967.126	95.4767
968.09	95.4949
969.055	95.5161
970.019	95.5429
970.983	95.5818
971.947	95.6424
972.912	95.7316
973.876	95.8478
974.84	95.979
975.804	96.1074
976.769	96.2186
977.733	96.3095
978.697	96.3886
979.661	96.4684
980.625	96.5561
981.59	96.6479
982.554	96.7321
983.518	96.7977
984.482	96.8443
985.447	96.8838
986.411	96.9352
987.375	97.0129
988.339	97.1182
989.303	97.2376
990.268	97.3513
991.232	97.4447
992.196	97.5183
993.16	97.587
994.125	97.6717
995.089	97.7862
996.053	97.9287
997.017	98.0827
997.982	98.2275
998.946	98.3497
999.91	98.4497
1000.87	98.5393
1001.84	98.6316
1002.8	98.7342
1003.77	98.8477
1004.73	98.9703
1005.7	99.1036
1006.66	99.2525
1007.62	99.4206
1008.59	99.6025
1009.55	99.7822
1010.52	99.9383
1011.48	100.051
1012.45	100.112
1013.41	100.138
1014.37	100.151
1015.34	100.174
1016.3	100.215
1017.27	100.267
1018.23	100.311
1019.19	100.33
1020.16	100.315
1021.12	100.269
1022.09	100.204
1023.05	100.129
1024.02	100.051
1024.98	99.9672
1025.94	99.8716
1026.91	99.7597
1027.87	99.6304
1028.84	99.4845
1029.8	99.3229
1030.77	99.1466
1031.73	98.9588
1032.69	98.7676
1033.66	98.5845
1034.62	98.4202
1035.59	98.2829
1036.55	98.1756
1037.52	98.0888
1038.48	98.0133
1039.44	97.9439
1040.41	97.8788
1041.37	97.8167
1042.34	97.7538
1043.3	97.684
1044.26	97.6023
1045.23	97.5074
1046.19	97.403
1047.16	97.2948
1048.12	97.1876
1049.09	97.0801
1050.05	96.9637
1051.01	96.8236
1051.98	96.6437
1052.94	96.4119
1053.91	96.1253
1054.87	95.7895
1055.84	95.4169
1056.8	95.0216
1057.76	94.6179
1058.73	94.2219
1059.69	93.8544
1060.66	93.5422
1061.62	93.3128
1062.59	93.1865
1063.55	93.1679
1064.51	93.2435
1065.48	93.3875
1066.44	93.5749
1067.41	93.786
1068.37	94.0118
1069.34	94.2525
1070.3	94.5117
1071.26	94.7912
1072.23	95.0897
1073.19	95.4035
1074.16	95.7309
1075.12	96.0738
1076.08	96.4388
1077.05	96.8329
1078.01	97.2593
1078.98	97.7142
1079.94	98.1869
1080.91	98.6642
1081.87	99.1346
1082.83	99.5889
1083.8	100.017
1084.76	100.4
1085.73	100.712
1086.69	100.927
1087.66	101.023
1088.62	101.003
1089.58	100.889
1090.55	100.713
1091.51	100.511
1092.48	100.305
1093.44	100.101
1094.4	99.896
1095.37	99.6834
1096.33	99.4632
1097.3	99.2433
1098.26	99.0369
1099.23	98.8568
1100.19	98.7109
1101.15	98.5997
1102.12	98.5173
1103.08	98.4541
1104.05	98.3997
1105.01	98.3454
1105.98	98.2854
1106.94	98.2168
1107.9	98.14
1108.87	98.0588
1109.83	97.9799
1110.8	97.9114
1111.76	97.8603
1112.73	97.8307
1113.69	97.8219
1114.65	97.8297
1115.62	97.8482
1116.58	97.8719
1117.55	97.8969
1118.51	97.9207
1119.48	97.9423
1120.44	97.9608
1121.4	97.9754
1122.37	97.9855
1123.33	97.9908
1124.3	97.9918
1125.26	97.9906
1126.22	97.9914
1127.19	97.9996
1128.15	98.0197
1129.12	98.0535
1130.08	98.098
1131.05	98.1467
1132.01	98.1914
1132.97	98.2243
1133.94	98.2397
1134.9	98.2339
1135.87	98.2059
1136.83	98.1567
1137.8	98.0904
1138.76	98.0131
1139.72	97.9324
1140.69	97.8562
1141.65	97.7909
1142.62	97.7411
1143.58	97.7089
1144.55	97.6933
1145.51	97.6895
1146.47	97.6891
1147.44	97.6817
1148.4	97.6592
1149.37	97.6181
1150.33	97.5609
1151.29	97.4943
1152.26	97.4255
1153.22	97.3593
1154.19	97.2976
1155.15	97.2417
1156.12	97.1948
1157.08	97.1629
1158.04	97.1535
1159.01	97.1707
1159.97	97.2124
1160.94	97.2697
1161.9	97.3306
1162.87	97.3863
1163.83	97.4339
1164.79	97.4765
1165.76	97.5183
1166.72	97.5597
1167.69	97.5966
1168.65	97.623
1169.62	97.6372
1170.58	97.6443
1171.54	97.6552
1172.51	97.6796
1173.47	97.7199
1174.44	97.7693
1175.4	97.8157
1176.36	97.8493
1177.33	97.868
1178.29	97.8774
1179.26	97.8862
1180.22	97.8991
1181.19	97.9148
1182.15	97.927
1183.11	97.93
1184.08	97.9239
1185.04	97.9151
1186.01	97.9135
1186.97	97.9266
1187.94	97.9562
1188.9	97.9977
1189.86	98.0435
1190.83	98.0863
1191.79	98.1216
1192.76	98.1467
1193.72	98.1602
1194.69	98.1602
1195.65	98.1456
1196.61	98.1177
1197.58	98.0809
1198.54	98.0418
1199.51	98.006
1200.47	97.9753
1201.43	97.9477
1202.4	97.9195
1203.36	97.888
1204.33	97.8535
1205.29	97.8189
1206.26	97.7877
1207.22	97.7623
1208.18	97.7433
1209.15	97.73
1210.11	97.7209
1211.08	97.7143
1212.04	97.7087
1213.01	97.7027
1213.97	97.6962
1214.93	97.691
1215.9	97.6908
1216.86	97.6992
1217.83	97.7173
1218.79	97.742
1219.76	97.7664
1220.72	97.7835
1221.68	97.7894
1222.65	97.786
1223.61	97.7803
1224.58	97.7806
1225.54	97.7907
1226.51	97.8076
1227.47	97.8221
1228.43	97.8241
1229.4	97.8084
1230.36	97.7772
1231.33	97.7392
1232.29	97.7037
1233.25	97.6764
1234.22	97.6562
1235.18	97.6374
1236.15	97.6136
1237.11	97.5823
1238.08	97.5456
1239.04	97.5096
1240	97.4814
1240.97	97.466
1241.93	97.4656
1242.9	97.4791
1243.86	97.5036
1244.83	97.5348
1245.79	97.5677
1246.75	97.5972
1247.72	97.6189
1248.68	97.6311
1249.65	97.6358
1250.61	97.6393
1251.58	97.6498
1252.54	97.6736
1253.5	97.7112
1254.47	97.7569
1255.43	97.8012
1256.4	97.8355
1257.36	97.8557
1258.32	97.8637
1259.29	97.8647
1260.25	97.8644
1261.22	97.8658
1262.18	97.869
1263.15	97.8721
1264.11	97.8724
1265.07	97.8673
1266.04	97.855
1267	97.8343
1267.97	97.8049
1268.93	97.7677
1269.9	97.7242
1270.86	97.6769
1271.82	97.6282
1272.79	97.5808
1273.75	97.5373
1274.72	97.5
1275.68	97.4711
1276.65	97.4518
1277.61	97.4428
1278.57	97.4434
1279.54	97.4511
1280.5	97.4627
1281.47	97.4746
1282.43	97.4849
1283.39	97.4947
1284.36	97.507
1285.32	97.5247
1286.29	97.5473
1287.25	97.5706
1288.22	97.5883
1289.18	97.5966
1290.14	97.5966
1291.11	97.595
1292.07	97.6008
1293.04	97.6213
1294	97.6601
1294.97	97.7159
1295.93	97.7853
1296.89	97.8636
1297.86	97.9464
1298.82	98.0292
1299.79	98.1075
1300.75	98.1771
1301.72	98.2348
1302.68	98.2792
1303.64	98.3102
1304.61	98.3294
1305.57	98.3394
1306.54	98.3433
1307.5	98.3441
1308.46	98.3442
1309.43	98.3446
1310.39	98.3454
1311.36	98.3465
1312.32	98.3484
1313.29	98.3521
1314.25	98.3594
1315.21	98.3725
1316.18	98.3938
1317.14	98.4251
1318.11	98.4661
1319.07	98.5134
1320.04	98.5599
1321	98.5976
1321.96	98.6204
1322.93	98.6265
1323.89	98.6199
1324.86	98.6092
1325.82	98.605
1326.79	98.6173
1327.75	98.6514
1328.71	98.7073
1329.68	98.7794
1330.64	98.8589
1331.61	98.9345
1332.57	98.9954
1333.53	99.0344
1334.5	99.0504
1335.46	99.0492
1336.43	99.0413
1337.39	99.0383
1338.36	99.0474
1339.32	99.0693
1340.28	99.1013
1341.25	99.1369
1342.21	99.1682
1343.18	99.1886
1344.14	99.1942
1345.11	99.1852
1346.07	99.1653
1347.03	99.1391
1348	99.1101
1348.96	99.0779
1349.93	99.0367
1350.89	98.9772
1351.86	98.8918
1352.82	98.7799
1353.78	98.6486
1354.75	98.5098
1355.71	98.3756
1356.68	98.2546
1357.64	98.1501
1358.61	98.059
1359.57	97.9742
1360.53	97.8872
1361.5	97.792
1362.46	97.6876
1363.43	97.5771
1364.39	97.4627
1365.35	97.347
1366.32	97.2348
1367.28	97.133
1368.25	97.0488
1369.21	96.9868
1370.18	96.9462
1371.14	96.9214
1372.1	96.904
1373.07	96.8861
1374.03	96.8646
1375	96.8426
1375.96	96.8267
1376.93	96.8216
1377.89	96.8265
1378.85	96.8365
1379.82	96.8455
1380.78	96.8505
1381.75	96.8535
1382.71	96.8606
1383.67	96.8773
1384.64	96.9033
1385.6	96.9299
1386.57	96.944
1387.53	96.9345
1388.5	96.8976
1389.46	96.8362
1390.42	96.7561
1391.39	96.6614
1392.35	96.5531
1393.32	96.43
1394.28	96.2915
1395.25	96.1403
1396.21	95.9821
1397.17	95.8231
1398.14	95.6675
1399.1	95.5148
1400.07	95.3605
1401.03	95.1979
1402	95.0214
1402.96	94.828
1403.92	94.6163
1404.89	94.3869
1405.85	94.1422
1406.82	93.8867
1407.78	93.6262
1408.75	93.366
1409.71	93.1105
1410.67	92.8637
1411.64	92.6269
1412.6	92.3987
1413.57	92.1758
1414.53	91.9537
1415.49	91.7277
1416.46	91.4934
1417.42	91.2466
1418.39	90.9848
1419.35	90.7073
1420.32	90.4142
1421.28	90.104
1422.24	89.7714
1423.21	89.4079
1424.17	89.0065
1425.14	88.5728
1426.1	88.1308
1427.07	87.7157
1428.03	87.3609
1428.99	87.0912
1429.96	86.9196
1430.92	86.8453
1431.89	86.8561
1432.85	86.9338
1433.82	87.0591
1434.78	87.2157
1435.74	87.391
1436.71	87.5749
1437.67	87.7581
1438.64	87.9329
1439.6	88.0949
1440.56	88.2459
1441.53	88.3933
1442.49	88.5488
1443.46	88.7282
1444.42	88.9526
1445.39	89.24
1446.35	89.588
1447.31	89.9851
1448.28	90.4272
1449.24	90.9112
1450.21	91.4217
1451.17	91.9324
1452.14	92.4132
1453.1	92.8335
1454.06	93.1667
1455.03	93.3984
1455.99	93.5321
1456.96	93.5862
1457.92	93.587
1458.89	93.5614
1459.85	93.5308
1460.81	93.5062
1461.78	93.4869
1462.74	93.4684
1463.71	93.4509
1464.67	93.4387
1465.63	93.4343
1466.6	93.4329
1467.56	93.4172
1468.53	93.3559
1469.49	93.2173
1470.46	92.9914
1471.42	92.6834
1472.38	92.2917
1473.35	91.8048
1474.31	91.2122
1475.28	90.5249
1476.24	89.8046
1477.21	89.1693
1478.17	88.7352
1479.13	88.5428
1480.1	88.5594
1481.06	88.725
1482.03	88.9823
1482.99	89.287
1483.96	89.6052
1484.92	89.9191
1485.88	90.2294
1486.85	90.5467
1487.81	90.8774
1488.78	91.2207
1489.74	91.5724
1490.7	91.9297
1491.67	92.2943
1492.63	92.6732
1493.6	93.0805
1494.56	93.5398
1495.53	94.081
1496.49	94.7254
1497.45	95.4795
1498.42	96.339
1499.38	97.2794
1500.35	98.2314
1501.31	99.0788
1502.28	99.7164
1503.24	100.116
1504.2	100.321
1505.17	100.395
1506.13	100.391
1507.1	100.34
1508.06	100.259
1509.03	100.153
1509.99	100.027
1510.95	99.8898
1511.92	99.7533
1512.88	99.6301
1513.85	99.529
1514.81	99.4521
1515.78	99.3952
1516.74	99.3509
1517.7	99.3092
1518.67	99.2551
1519.63	99.1708
1520.6	99.0508
1521.56	98.907
1522.52	98.7555
1523.49	98.6088
1524.45	98.4739
1525.42	98.3521
1526.38	98.2385
1527.35	98.1218
1528.31	97.9921
1529.27	97.8534
1530.24	97.7212
1531.2	97.607
1532.17	97.5153
1533.13	97.4465
1534.1	97.3947
1535.06	97.3477
1536.02	97.2922
1536.99	97.2195
1537.95	97.129
1538.92	97.0267
1539.88	96.9231
1540.85	96.8283
1541.81	96.7511
1542.77	96.6988
1543.74	96.6781
1544.7	96.6925
1545.67	96.7364
1546.63	96.7877
1547.59	96.8203
1548.56	96.8281
1549.52	96.8195
1550.49	96.8045
1551.45	96.7905
1552.42	96.7787
1553.38	96.7581
1554.34	96.7151
1555.31	96.6528
1556.27	96.5884
1557.24	96.5383
1558.2	96.5069
1559.17	96.4889
1560.13	96.4762
1561.09	96.4632
1562.06	96.448
1563.02	96.4321
1563.99	96.4163
1564.95	96.3942
1565.92	96.3523
1566.88	96.2783
1567.84	96.1656
1568.81	96.0135
1569.77	95.8305
1570.74	95.6408
1571.7	95.4723
1572.66	95.3316
1573.63	95.2098
1574.59	95.0974
1575.56	94.9896
1576.52	94.8849
1577.49	94.7818
1578.45	94.6748
1579.41	94.5529
1580.38	94.4037
1581.34	94.2227
1582.31	94.0202
1583.27	93.8159
1584.24	93.6288
1585.2	93.4695
1586.16	93.3392
1587.13	93.2317
1588.09	93.1403
1589.06	93.0653
1590.02	93.0134
1590.99	92.9892
1591.95	92.9904
1592.91	93.0113
1593.88	93.0461
1594.84	93.0909
1595.81	93.1445
1596.77	93.2083
1597.73	93.2834
1598.7	93.3691
1599.66	93.4631
1600.63	93.5633
1601.59	93.6703
1602.56	93.7887
1603.52	93.9256
1604.48	94.0858
1605.45	94.2641
1606.41	94.4466
1607.38	94.6178
1608.34	94.7662
1609.31	94.886
1610.27	94.9778
1611.23	95.0465
1612.2	95.0982
1613.16	95.139
1614.13	95.1749
1615.09	95.2121
1616.06	95.2544
1617.02	95.2994
1617.98	95.3376
1618.95	95.3557
1619.91	95.3416
1620.88	95.2904
1621.84	95.2097
1622.8	95.122
1623.77	95.0569
1624.73	95.0281
1625.7	95.0235
1626.66	95.02
1627.63	94.9993
1628.59	94.954
1629.55	94.8899
1630.52	94.8211
1631.48	94.7625
1632.45	94.7264
1633.41	94.7224
1634.38	94.7524
1635.34	94.805
1636.3	94.8595
1637.27	94.8984
1638.23	94.9119
1639.2	94.896
1640.16	94.8542
1641.13	94.8034
1642.09	94.768
1643.05	94.7626
1644.02	94.789
1644.98	94.8429
1645.95	94.9146
1646.91	94.9857
1647.88	95.0347
1648.84	95.056
1649.8	95.0667
1650.77	95.0855
1651.73	95.1183
1652.7	95.1597
1653.66	95.2014
1654.62	95.2385
1655.59	95.2717
1656.55	95.3081
1657.52	95.356
1658.48	95.4183
1659.45	95.4929
1660.41	95.5775
1661.37	95.6695
1662.34	95.7654
1663.3	95.8622
1664.27	95.9563
1665.23	96.0383
1666.2	96.0963
1667.16	96.1302
1668.12	96.1506
1669.09	96.1706
1670.05	96.2038
1671.02	96.2622
1671.98	96.3484
1672.95	96.4483
1673.91	96.5415
1674.87	96.618
1675.84	96.6807
1676.8	96.7382
1677.77	96.7971
1678.73	96.8583
1679.69	96.9152
1680.66	96.9537
1681.62	96.9589
1682.59	96.9277
1683.55	96.8773
1684.52	96.836
1685.48	96.8283
1686.44	96.8632
1687.41	96.9322
1688.37	97.0169
1689.34	97.1007
1690.3	97.177
1691.27	97.2479
1692.23	97.3198
1693.19	97.3967
1694.16	97.4736
1695.12	97.5359
1696.09	97.5707
1697.05	97.5809
1698.02	97.5799
1698.98	97.5797
1699.94	97.5867
1700.91	97.6016
1701.87	97.6201
1702.84	97.6341
1703.8	97.6379
1704.76	97.636
1705.73	97.6423
1706.69	97.6641
1707.66	97.693
1708.62	97.7121
1709.59	97.7081
1710.55	97.6799
1711.51	97.6398
1712.48	97.6048
1713.44	97.5846
1714.41	97.5765
1715.37	97.5682
1716.34	97.5447
1717.3	97.4944
1718.26	97.4157
1719.23	97.3201
1720.19	97.2292
1721.16	97.1635
1722.12	97.129
1723.09	97.1131
1724.05	97.0965
1725.01	97.0682
1725.98	97.0296
1726.94	96.9927
1727.91	96.9711
1728.87	96.9666
1729.83	96.9641
1730.8	96.9441
1731.76	96.8952
1732.73	96.8149
1733.69	96.7069
1734.66	96.5808
1735.62	96.4536
1736.58	96.3478
1737.55	96.2846
1738.51	96.2743
1739.48	96.3128
1740.44	96.3889
1741.41	96.4908
1742.37	96.606
1743.33	96.7202
1744.3	96.8158
1745.26	96.878
1746.23	96.9068
1747.19	96.9221
1748.16	96.9527
1749.12	97.0201
1750.08	97.131
1751.05	97.276
1752.01	97.4362
1752.98	97.593
1753.94	97.7365
1754.9	97.8686
1755.87	97.9987
1756.83	98.1379
1757.8	98.2949
1758.76	98.4745
1759.73	98.6748
1760.69	98.8821
1761.65	99.0735
1762.62	99.229
1763.58	99.3418
1764.55	99.4167
1765.51	99.4635
1766.48	99.4946
1767.44	99.5246
1768.4	99.5672
1769.37	99.6308
1770.33	99.7139
1771.3	99.8054
1772.26	99.8899
1773.23	99.9545
1774.19	99.9948
1775.15	100.016
1776.12	100.027
1777.08	100.04
1778.05	100.06
1779.01	100.092
1779.97	100.138
1780.94	100.198
1781.9	100.26
1782.87	100.31
1783.83	100.33
1784.8	100.312
1785.76	100.268
1786.72	100.22
1787.69	100.197
1788.65	100.214
1789.62	100.272
1790.58	100.357
1791.55	100.444
1792.51	100.515
1793.47	100.558
1794.44	100.57
1795.4	100.558
1796.37	100.533
1797.33	100.505
1798.3	100.483
1799.26	100.473
1800.22	100.478
1801.19	100.496
1802.15	100.524
1803.12	100.556
1804.08	100.586
1805.05	100.612
1806.01	100.633
1806.97	100.651
1807.94	100.663
1808.9	100.667
1809.87	100.659
1810.83	100.633
1811.79	100.588
1812.76	100.526
1813.72	100.458
1814.69	100.398
1815.65	100.36
1816.62	100.349
1817.58	100.365
1818.54	100.398
1819.51	100.439
1820.47	100.478
1821.44	100.506
1822.4	100.518
1823.37	100.511
1824.33	100.486
1825.29	100.445
1826.26	100.391
1827.22	100.328
1828.19	100.257
1829.15	100.182
1830.12	100.109
1831.08	100.047
1832.04	100.001
1833.01	99.9768
1833.97	99.9734
1834.94	99.9856
1835.9	100.004
1836.86	100.018
1837.83	100.019
1838.79	99.9998
1839.76	99.9607
1840.72	99.905
1841.69	99.8402
1842.65	99.7764
1843.61	99.7221
1844.58	99.6821
1845.54	99.6572
1846.51	99.6456
1847.47	99.6453
1848.44	99.6551
1849.4	99.6733
1850.36	99.697
1851.33	99.721
1852.29	99.738
1853.26	99.741
1854.22	99.7264
1855.19	99.6968
1856.15	99.6614
1857.11	99.6318
1858.08	99.6147
1859.04	99.6092
1860.01	99.6098
1860.97	99.6108
1861.93	99.6088
1862.9	99.603
1863.86	99.5948
1864.83	99.5871
1865.79	99.5827
1866.76	99.5845
1867.72	99.5937
1868.68	99.6098
1869.65	99.6291
1870.61	99.645
1871.58	99.6493
1872.54	99.6355
1873.51	99.6018
1874.47	99.5529
1875.43	99.4993
1876.4	99.4533
1877.36	99.4251
1878.33	99.418
1879.29	99.4273
1880.26	99.4418
1881.22	99.4497
1882.18	99.4456
1883.15	99.4312
1884.11	99.4112
1885.08	99.3894
1886.04	99.3681
1887	99.3487
1887.97	99.3325
1888.93	99.32
1889.9	99.3106
1890.86	99.3023
1891.83	99.2932
1892.79	99.2828
1893.75	99.2738
1894.72	99.2709
1895.68	99.2786
1896.65	99.2984
1897.61	99.3271
1898.58	99.3587
1899.54	99.3864
1900.5	99.4063
1901.47	99.4171
1902.43	99.4206
1903.4	99.4186
1904.36	99.4115
1905.33	99.3971
1906.29	99.3737
1907.25	99.3427
1908.22	99.3107
1909.18	99.2877
1910.15	99.2827
1911.11	99.2993
1912.08	99.3335
1913.04	99.3751
1914	99.4124
1914.97	99.4357
1915.93	99.4398
1916.9	99.4238
1917.86	99.3907
1918.82	99.3468
1919.79	99.301
1920.75	99.2633
1921.72	99.242
1922.68	99.2402
1923.65	99.2534
1924.61	99.2711
1925.57	99.2815
1926.54	99.2773
1927.5	99.2596
1928.47	99.2377
1929.43	99.2256
1930.4	99.2343
1931.36	99.2639
1932.32	99.3026
1933.29	99.3314
1934.25	99.3333
1935.22	99.3008
1936.18	99.2384
1937.14	99.1602
1938.11	99.0833
1939.07	99.0221
1940.04	98.9834
1941	98.9667
1941.97	98.9658
1942.93	98.972
1943.89	98.9766
1944.86	98.9733
1945.82	98.9585
1946.79	98.9333
1947.75	98.9029
1948.72	98.8759
1949.68	98.8607
1950.64	98.8616
1951.61	98.876
1952.57	98.8945
1953.54	98.9046
1954.5	98.8976
1955.47	98.8738
1956.43	98.844
1957.39	98.8233
1958.36	98.8239
1959.32	98.85
1960.29	98.8964
1961.25	98.9516
1962.22	99.0021
1963.18	99.0369
1964.14	99.0511
1965.11	99.0467
1966.07	99.0307
1967.04	99.0111
1968	98.9939
1968.96	98.9803
1969.93	98.968
1970.89	98.9537
1971.86	98.9362
1972.82	98.9183
1973.79	98.905
1974.75	98.9016
1975.71	98.9102
1976.68	98.929
1977.64	98.9524
1978.61	98.9732
1979.57	98.985
1980.54	98.9843
1981.5	98.9715
1982.46	98.9505
1983.43	98.9277
1984.39	98.9105
1985.36	98.905
1986.32	98.9146
1987.29	98.9386
1988.25	98.9718
1989.21	99.0067
1990.18	99.0358
1991.14	99.0546
1992.11	99.0628
1993.07	99.0646
1994.03	99.0658
1995	99.0715
1995.96	99.0829
1996.93	99.0964
1997.89	99.1057
1998.86	99.1048
1999.82	99.0916
2000.78	99.0693
2001.75	99.0453
2002.71	99.0284
2003.68	99.0247
2004.64	99.0352
2005.61	99.0559
2006.57	99.0799
2007.53	99.0993
2008.5	99.1081
2009.46	99.1029
2010.43	99.0842
2011.39	99.056
2012.36	99.0252
2013.32	98.999
2014.28	98.9826
2015.25	98.9775
2016.21	98.9823
2017.18	98.9934
2018.14	99.0079
2019.1	99.0239
2020.07	99.0408
2021.03	99.0572
2022	99.0708
2022.96	99.0786
2023.93	99.078
2024.89	99.0686
2025.85	99.0525
2026.82	99.033
2027.78	99.0131
2028.75	98.9949
2029.71	98.9789
2030.68	98.9647
2031.64	98.9517
2032.6	98.9398
2033.57	98.9297
2034.53	98.9219
2035.5	98.9174
2036.46	98.9157
2037.43	98.9157
2038.39	98.9152
2039.35	98.9125
2040.32	98.9071
2041.28	98.8999
2042.25	98.8927
2043.21	98.8861
2044.17	98.8799
2045.14	98.8728
2046.1	98.8646
2047.07	98.8577
2048.03	98.8567
2049	98.8666
2049.96	98.8895
2050.92	98.9231
2051.89	98.9606
2052.85	98.9929
2053.82	99.0131
2054.78	99.0192
2055.75	99.0153
2056.71	99.0088
2057.67	99.0076
2058.64	99.0167
2059.6	99.037
2060.57	99.0658
2061.53	99.0973
2062.5	99.1247
2063.46	99.1409
2064.42	99.1406
2065.39	99.122
2066.35	99.0889
2067.32	99.0501
2068.28	99.0173
2069.25	99.0006
2070.21	99.0041
2071.17	99.0246
2072.14	99.0532
2073.1	99.0797
2074.07	99.0965
2075.03	99.1004
2075.99	99.0928
2076.96	99.0769
2077.92	99.0564
2078.89	99.0336
2079.85	99.0096
2080.82	98.9839
2081.78	98.9554
2082.74	98.9229
2083.71	98.8862
2084.67	98.8471
2085.64	98.8105
2086.6	98.7836
2087.57	98.7737
2088.53	98.7848
2089.49	98.8155
2090.46	98.8582
2091.42	98.9017
2092.39	98.9354
2093.35	98.9531
2094.32	98.9541
2095.28	98.9418
2096.24	98.9202
2097.21	98.8914
2098.17	98.8555
2099.14	98.8132
2100.1	98.7682
2101.06	98.7277
2102.03	98.7004
2102.99	98.6928
2103.96	98.7066
2104.92	98.7377
2105.89	98.7781
2106.85	98.8181
2107.81	98.8491
2108.78	98.865
2109.74	98.8636
2110.71	98.8461
2111.67	98.8169
2112.64	98.7822
2113.6	98.7483
2114.56	98.7198
2115.53	98.6994
2116.49	98.687
2117.46	98.6811
2118.42	98.6793
2119.39	98.6799
2120.35	98.6825
2121.31	98.6888
2122.28	98.7014
2123.24	98.7228
2124.21	98.753
2125.17	98.7891
2126.13	98.8253
2127.1	98.8555
2128.06	98.8748
2129.03	98.8819
2129.99	98.8785
2130.96	98.869
2131.92	98.859
2132.88	98.8546
2133.85	98.8613
2134.81	98.8829
2135.78	98.92
2136.74	98.9689
2137.71	99.022
2138.67	99.0693
2139.63	99.1028
2140.6	99.1198
2141.56	99.1251
2142.53	99.1291
2143.49	99.1441
2144.46	99.1779
2145.42	99.2298
2146.38	99.291
2147.35	99.3478
2148.31	99.3886
2149.28	99.4084
2150.24	99.4099
2151.2	99.4006
2152.17	99.3883
2153.13	99.3785
2154.1	99.3743
2155.06	99.3776
2156.03	99.391
2156.99	99.4159
2157.95	99.4509
2158.92	99.4902
2159.88	99.526
2160.85	99.5522
2161.81	99.5686
2162.78	99.5803
2163.74	99.5948
2164.7	99.6162
2165.67	99.6428
2166.63	99.6688
2167.6	99.6882
2168.56	99.6987
2169.53	99.703
2170.49	99.7061
2171.45	99.7123
2172.42	99.7231
2173.38	99.7385
2174.35	99.7592
2175.31	99.7876
2176.27	99.8268
2177.24	99.8775
2178.2	99.9359
2179.17	99.9935
2180.13	100.04
2181.1	100.068
2182.06	100.076
2183.02	100.071
2183.99	100.063
2184.95	100.062
2185.92	100.075
2186.88	100.099
2187.85	100.124
2188.81	100.141
2189.77	100.142
2190.74	100.127
2191.7	100.102
2192.67	100.079
2193.63	100.068
2194.6	100.075
2195.56	100.099
2196.52	100.134
2197.49	100.171
2198.45	100.198
2199.42	100.208
2200.38	100.197
2201.34	100.168
2202.31	100.131
2203.27	100.101
2204.24	100.087
2205.2	100.093
2206.17	100.111
2207.13	100.128
2208.09	100.129
2209.06	100.105
2210.02	100.06
2210.99	100.005
2211.95	99.9583
2212.92	99.9306
2213.88	99.9244
2214.84	99.9308
2215.81	99.9342
2216.77	99.9196
2217.74	99.8793
2218.7	99.8158
2219.67	99.7404
2220.63	99.669
2221.59	99.6154
2222.56	99.5873
2223.52	99.5854
2224.49	99.6036
2225.45	99.6325
2226.41	99.662
2227.38	99.6844
2228.34	99.6965
2229.31	99.7009
2230.27	99.7044
2231.24	99.7152
2232.2	99.7388
2233.16	99.7749
2234.13	99.8179
2235.09	99.8598
2236.06	99.895
2237.02	99.9224
2237.99	99.9461
2238.95	99.9717
2239.91	100.003
2240.88	100.038
2241.84	100.074
2242.81	100.105
2243.77	100.125
2244.74	100.133
2245.7	100.129
2246.66	100.114
2247.63	100.094
2248.59	100.07
2249.56	100.045
2250.52	100.021
2251.49	99.9957
2252.45	99.971
2253.41	99.9496
2254.38	99.9362
2255.34	99.9351
2256.31	99.9472
2257.27	99.9673
2258.23	99.9854
2259.2	99.9905
2260.16	99.9761
2261.13	99.9436
2262.09	99.9015
2263.06	99.8617
2264.02	99.835
2264.98	99.8272
2265.95	99.8395
2266.91	99.87
2267.88	99.916
2268.84	99.9744
2269.81	100.041
2270.77	100.108
2271.73	100.166
2272.7	100.207
2273.66	100.225
2274.63	100.224
2275.59	100.209
2276.56	100.189
2277.52	100.168
2278.48	100.144
2279.45	100.116
2280.41	100.08
2281.38	100.041
2282.34	100.004
2283.3	99.9742
2284.27	99.9543
2285.23	99.9417
2286.2	99.9318
2287.16	99.9199
2288.13	99.9032
2289.09	99.8801
2290.05	99.8485
2291.02	99.8062
2291.98	99.7519
2292.95	99.6867
2293.91	99.6151
2294.88	99.5419
2295.84	99.4688
2296.8	99.3921
2297.77	99.3052
2298.73	99.2038
2299.7	99.0918
2300.66	98.9817
2301.63	98.8904
2302.59	98.8315
2303.55	98.8085
2304.52	98.8133
2305.48	98.8291
2306.45	98.8388
2307.41	98.8336
2308.38	98.8155
2309.34	98.7939
2310.3	98.776
2311.27	98.7593
2312.23	98.7321
2313.2	98.683
2314.16	98.6112
2315.12	98.5331
2316.09	98.4765
2317.05	98.4667
2318.02	98.5104
2318.98	98.5892
2319.95	98.6693
2320.91	98.7186
2321.87	98.7203
2322.84	98.6766
2323.8	98.6045
2324.77	98.5266
[truncated: 1,738 more rows]

## Sheet: fig 3e
Figure3e
m/z	Intensity
489.951	0
489.954	0
489.957	0
489.959	0
489.962	1
489.964	0
489.967	0
489.969	0
489.972	0
489.974	0
489.977	0
489.979	0
489.982	0
489.985	0
489.987	0
489.99	0
489.992	0
489.995	0
489.997	6
490	8
490.002	6
490.005	4
490.007	0
490.01	4
490.013	1
490.015	2
490.018	2
490.02	0
490.023	0
490.025	0
490.028	1
490.03	4
490.033	0
490.036	0
490.038	0
490.041	1
490.043	0
490.046	0
490.048	0
490.051	0
490.053	0
490.056	0
490.058	0
490.061	0
490.064	1
490.066	0
490.069	0
490.071	0
490.074	0
490.076	0
490.079	0
490.081	0
490.084	0
490.087	0
490.089	2
490.092	0
490.094	0
490.097	2
490.099	1
490.102	0
490.104	0
490.107	0
490.109	0
490.112	0
490.115	2
490.117	1
490.12	0
490.122	2
490.125	7
490.127	4
490.13	0
490.132	0
490.135	0
490.138	0
490.14	0
490.143	0
490.145	0
490.148	1
490.15	0
490.153	5
490.155	2
490.158	2
490.16	1
490.163	2
490.166	0
490.168	0
490.171	0
490.173	6
490.176	5
490.178	0
490.181	0
490.183	1
490.186	2
490.189	0
490.191	0
490.194	0
490.196	1
490.199	0
490.201	0
490.204	0
490.206	4
490.209	5
490.211	0
490.214	0
490.217	0
490.219	6
490.222	2
490.224	0
490.227	9
490.229	7
490.232	2
490.234	0
490.237	0
490.24	1
490.242	0
490.245	0
490.247	0
490.25	0
490.252	0
490.255	0
490.257	0
490.26	0
490.262	0
490.265	4
490.268	4
490.27	0
490.273	1
490.275	4
490.278	2
490.28	0
490.283	2
490.285	0
490.288	0
490.291	5
490.293	9
490.296	14
490.298	16
490.301	14
490.303	0
490.306	0
490.308	0
490.311	0
490.313	1
490.316	0
490.319	0
490.321	0
490.324	0
490.326	0
490.329	0
490.331	0
490.334	0
490.336	0
490.339	0
490.342	0
490.344	0
490.347	0
490.349	0
490.352	0
490.354	0
490.357	0
490.359	0
490.362	0
490.365	0
490.367	0
490.37	0
490.372	0
490.375	0
490.377	0
490.38	0
490.382	1
490.385	2
490.387	0
490.39	0
490.393	0
490.395	0
490.398	0
490.4	0
490.403	0
490.405	0
490.408	0
490.41	0
490.413	0
490.416	0
490.418	0
490.421	0
490.423	0
490.426	0
490.428	0
490.431	0
490.433	0
490.436	0
490.438	0
490.441	0
490.444	0
490.446	0
490.449	0
490.451	0
490.454	0
490.456	0
490.459	0
490.461	0
490.464	0
490.467	0
490.469	0
490.472	0
490.474	0
490.477	0
490.479	0
490.482	0
490.484	0
490.487	0
490.489	0
490.492	0
490.495	0
490.497	0
490.5	0
490.502	0
490.505	2
490.507	1
490.51	0
490.512	0
490.515	0
490.518	0
490.52	0
490.523	0
490.525	0
490.528	0
490.53	0
490.533	0
490.535	0
490.538	0
490.541	0
490.543	0
490.546	0
490.548	0
490.551	0
490.553	0
490.556	0
490.558	0
490.561	0
490.563	0
490.566	0
490.569	0
490.571	0
490.574	0
490.576	0
490.579	0
490.581	0
490.584	0
490.586	0
490.589	0
490.592	0
490.594	0
490.597	0
490.599	0
490.602	0
490.604	0
490.607	0
490.609	0
490.612	0
490.614	0
490.617	0
490.62	0
490.622	0
490.625	0
490.627	0
490.63	0
490.632	0
490.635	0
490.637	0
490.64	0
490.643	0
490.645	0
490.648	0
490.65	0
490.653	0
490.655	0
490.658	0
490.66	0
490.663	0
490.666	0
490.668	0
490.671	0
490.673	0
490.676	0
490.678	0
490.681	0
490.683	0
490.686	0
490.688	0
490.691	0
490.694	0
490.696	0
490.699	0
490.701	1
490.704	1
490.706	0
490.709	0
490.711	0
490.714	0
490.717	0
490.719	0
490.722	0
490.724	0
490.727	0
490.729	0
490.732	0
490.734	2
490.737	0
490.74	0
490.742	0
490.745	0
490.747	0
490.75	0
490.752	0
490.755	0
490.757	0
490.76	0
490.762	0
490.765	0
490.768	0
490.77	0
490.773	0
490.775	0
490.778	0
490.78	0
490.783	0
490.785	0
490.788	0
490.791	0
490.793	0
490.796	0
490.798	0
490.801	0
490.803	0
490.806	0
490.808	0
490.811	0
490.813	0
490.816	0
490.819	0
490.821	0
490.824	0
490.826	0
490.829	0
490.831	0
490.834	0
490.836	0
490.839	0
490.842	0
490.844	0
490.847	0
490.849	0
490.852	0
490.854	0
490.857	0
490.859	0
490.862	0
490.865	0
490.867	0
490.87	0
490.872	0
490.875	0
490.877	0
490.88	0
490.882	0
490.885	0
490.887	0
490.89	0
490.893	0
490.895	0
490.898	0
490.9	0
490.903	0
490.905	0
490.908	0
490.91	0
490.913	1
490.916	2
490.918	0
490.921	0
490.923	0
490.926	2
490.928	0
490.931	2
490.933	0
490.936	0
490.939	0
490.941	3
490.944	0
490.946	0
490.949	0
490.951	0
490.954	0
490.956	0
490.959	0
490.962	0
490.964	0
490.967	0
490.969	0
490.972	0
490.974	0
490.977	0
490.979	0
490.982	0
490.984	0
490.987	3
490.99	0
490.992	4
490.995	1
490.997	0
491	6
491.002	4
491.005	11
491.007	19
491.01	11
491.013	8
491.015	5
491.018	11
491.02	9
491.023	8
491.025	0
491.028	0
491.03	5
491.033	4
491.036	2
491.038	3
491.041	1
491.043	0
491.046	0
491.048	0
491.051	0
491.053	1
491.056	2
491.058	3
491.061	3
491.064	0
491.066	1
491.069	2
491.071	1
491.074	0
491.076	0
491.079	2
491.081	0
491.084	0
491.087	2
491.089	3
491.092	3
491.094	2
491.097	0
491.099	5
491.102	1
491.104	0
491.107	0
491.11	1
491.112	0
491.115	0
491.117	0
491.12	0
491.122	0
491.125	0
491.127	2
491.13	0
491.133	0
491.135	0
491.138	2
491.14	2
491.143	0
491.145	0
491.148	0
491.15	0
491.153	0
491.155	0
491.158	0
491.161	0
491.163	0
491.166	0
491.168	0
491.171	0
491.173	0
491.176	0
491.178	0
491.181	0
491.184	1
491.186	0
491.189	0
491.191	0
491.194	1
491.196	0
491.199	4
491.201	1
491.204	0
491.207	0
491.209	0
491.212	2
491.214	0
491.217	0
491.219	0
491.222	0
491.224	0
491.227	0
491.23	0
491.232	0
491.235	0
491.237	0
491.24	0
491.242	0
491.245	0
491.247	0
491.25	0
491.252	0
491.255	2
491.258	0
491.26	0
491.263	0
491.265	0
491.268	0
491.27	0
491.273	0
491.275	0
491.278	0
491.281	1
491.283	0
491.286	0
491.288	0
491.291	0
491.293	3
491.296	1
491.298	0
491.301	0
491.304	0
491.306	10
491.309	4
491.311	0
491.314	0
491.316	2
491.319	0
491.321	2
491.324	0
491.327	0
491.329	0
491.332	0
491.334	0
491.337	0
491.339	0
491.342	0
491.344	0
491.347	0
491.35	0
491.352	0
491.355	0
491.357	0
491.36	0
491.362	0
491.365	0
491.367	0
491.37	0
491.372	0
491.375	0
491.378	0
491.38	0
491.383	0
491.385	0
491.388	0
491.39	0
491.393	0
491.395	0
491.398	0
491.401	0
491.403	0
491.406	0
491.408	0
491.411	0
491.413	0
491.416	0
491.418	0
491.421	0
491.424	0
491.426	0
491.429	0
491.431	0
491.434	0
491.436	0
491.439	0
491.441	0
491.444	0
491.447	0
491.449	0
491.452	0
491.454	2
491.457	0
491.459	0
491.462	0
491.464	0
491.467	0
491.47	0
491.472	0
491.475	0
491.477	0
491.48	0
491.482	0
491.485	0
491.487	0
491.49	0
491.492	0
491.495	0
491.498	0
491.5	0
491.503	0
491.505	0
491.508	0
491.51	0
491.513	0
491.515	0
491.518	0
491.521	0
491.523	0
491.526	0
491.528	0
491.531	0
491.533	0
491.536	0
491.538	0
491.541	0
491.544	0
491.546	0
491.549	0
491.551	0
491.554	0
491.556	0
491.559	0
491.561	0
491.564	0
491.567	2
491.569	0
491.572	0
491.574	0
491.577	2
491.579	0
491.582	0
491.584	0
491.587	0
491.59	0
491.592	0
491.595	0
491.597	0
491.6	0
491.602	0
491.605	0
491.607	0
491.61	0
491.613	0
491.615	0
491.618	0
491.62	0
491.623	0
491.625	0
491.628	0
491.63	0
491.633	0
491.635	0
491.638	0
491.641	0
491.643	0
491.646	0
491.648	0
491.651	0
491.653	0
491.656	0
491.658	0
491.661	0
491.664	0
491.666	0
491.669	0
491.671	0
491.674	0
491.676	0
491.679	0
491.681	0
491.684	0
491.687	0
491.689	0
491.692	0
491.694	0
491.697	0
491.699	0
491.702	0
491.704	0
491.707	0
491.71	0
491.712	0
491.715	0
491.717	0
491.72	0
491.722	0
491.725	0
491.727	0
491.73	0
491.733	0
491.735	0
491.738	0
491.74	0
491.743	0
491.745	0
491.748	0
491.75	0
491.753	0
491.756	0
491.758	0
491.761	0
491.763	0
491.766	0
491.768	0
491.771	0
491.773	0
491.776	0
491.779	0
491.781	0
491.784	0
491.786	0
491.789	0
491.791	0
491.794	0
491.796	0
491.799	0
491.802	0
491.804	0
491.807	0
491.809	0
491.812	0
491.814	0
491.817	0
491.819	0
491.822	0
491.825	0
491.827	0
491.83	0
491.832	0
491.835	0
491.837	0
491.84	0
491.842	0
491.845	0
491.847	0
491.85	0
491.853	0
491.855	0
491.858	0
491.86	0
491.863	0
491.865	0
491.868	0
491.87	0
491.873	0
491.876	0
491.878	0
491.881	0
491.883	0
491.886	0
491.888	0
491.891	0
491.893	0
491.896	0
491.899	0
491.901	0
491.904	0
491.906	0
491.909	0
491.911	0
491.914	0
491.916	0
491.919	0
491.922	0
491.924	0
491.927	0
491.929	2
491.932	1
491.934	4
491.937	0
491.939	1
491.942	1
491.945	2
491.947	0
491.95	0
491.952	0
491.955	0
491.957	0
491.96	0
491.962	0
491.965	0
491.968	0
491.97	0
491.973	0
491.975	0
491.978	0
491.98	0
491.983	0
491.985	0
491.988	0
491.991	0
491.993	0
491.996	0
491.998	0
492.001	0
492.003	0
492.006	1
492.008	2
492.011	4
492.014	6
492.016	16
492.019	30
492.021	18
492.024	11
492.026	8
492.029	5
492.031	7
492.034	6
492.037	9
492.039	7
492.042	6
492.044	3
492.047	1
492.049	3
492.052	0
492.054	0
492.057	0
492.06	0
492.062	0
492.065	0
492.067	0
492.07	0
492.072	0
492.075	0
492.077	0
492.08	0
492.083	0
492.085	3
492.088	0
492.09	0
492.093	0
492.095	0
492.098	6
492.1	9
492.103	5
492.106	3
492.108	10
492.111	10
492.113	0
492.116	1
492.118	0
492.121	0
492.123	2
492.126	8
492.129	6
492.131	7
492.134	5
492.136	0
492.139	0
492.141	8
492.144	11
492.146	1
492.149	0
492.152	0
492.154	8
492.157	6
492.159	1
492.162	1
492.164	3
492.167	7
492.169	12
492.172	15
492.175	3
492.177	5
492.18	2
492.182	5
492.185	10
492.187	17
492.19	8
492.192	8
492.195	10
492.197	17
492.2	1
492.203	0
492.205	4
492.208	18
492.21	18
492.213	13
492.215	3
492.218	0
492.221	1
492.223	0
492.226	0
492.228	4
492.231	0
492.233	0
492.236	0
492.238	1
492.241	4
492.243	0
492.246	0
492.249	0
492.251	0
492.254	0
492.256	2
492.259	2
492.261	2
492.264	0
492.266	0
492.269	0
492.272	0
492.274	0
492.277	0
492.279	0
492.282	0
492.284	0
492.287	0
492.289	0
492.292	0
492.295	0
492.297	3
492.3	0
492.302	4
492.305	0
492.307	0
492.31	0
492.312	0
492.315	0
492.318	0
492.32	0
492.323	0
492.325	2
492.328	0
492.33	0
492.333	0
492.336	0
492.338	0
492.341	0
492.343	0
492.346	0
492.348	0
492.351	0
492.353	0
492.356	0
492.358	0
492.361	0
492.364	0
492.366	0
492.369	0
492.371	0
492.374	1
492.376	0
492.379	0
492.382	0
492.384	0
492.387	0
492.389	0
492.392	0
492.394	0
492.397	0
492.399	0
492.402	0
492.404	0
492.407	0
492.41	0
492.412	0
492.415	0
492.417	0
492.42	0
492.422	0
492.425	0
492.428	0
492.43	0
492.433	0
492.435	0
492.438	0
492.44	0
492.443	0
492.445	0
492.448	0
492.451	0
492.453	2
492.456	3
492.458	0
492.461	0
492.463	0
492.466	0
492.468	0
492.471	0
492.474	0
492.476	0
492.479	0
492.481	0
492.484	0
492.486	0
492.489	0
492.491	0
492.494	0
492.497	0
492.499	0
492.502	0
492.504	0
492.507	0
492.509	0
492.512	0
492.514	0
492.517	0
492.52	0
492.522	0
492.525	0
492.527	0
492.53	0
492.532	0
492.535	0
492.537	0
492.54	0
492.543	0
492.545	0
492.548	0
492.55	1
492.553	0
492.555	0
492.558	0
492.56	0
492.563	0
492.566	0
492.568	0
492.571	0
492.573	0
492.576	0
492.578	0
492.581	0
492.583	0
492.586	0
492.589	0
492.591	0
492.594	0
492.596	0
492.599	0
492.601	0
492.604	0
492.606	0
492.609	0
492.612	0
492.614	0
492.617	0
492.619	0
492.622	0
492.624	0
492.627	0
492.629	0
492.632	0
492.635	0
492.637	0
492.64	0
492.642	0
492.645	0
492.647	0
492.65	0
492.652	0
492.655	0
492.658	0
492.66	0
492.663	0
492.665	0
492.668	0
492.67	0
492.673	0
492.675	3
492.678	0
492.681	0
492.683	0
492.686	0
492.688	0
492.691	0
492.693	0
492.696	0
492.698	0
492.701	0
492.704	0
492.706	0
492.709	0
492.711	0
492.714	0
492.716	0
492.719	0
492.721	0
492.724	0
492.727	0
492.729	0
492.732	0
492.734	0
492.737	0
492.739	0
492.742	0
492.744	0
492.747	0
492.75	0
492.752	0
492.755	0
492.757	0
492.76	0
492.762	0
492.765	0
492.767	0
492.77	0
492.773	0
492.775	0
492.778	0
492.78	0
492.783	0
492.785	0
492.788	0
492.791	0
492.793	0
492.796	0
492.798	0
492.801	0
492.803	0
492.806	0
492.808	0
492.811	0
492.814	0
492.816	0
492.819	0
492.821	0
492.824	0
492.826	0
492.829	0
492.831	0
492.834	0
492.837	0
492.839	0
492.842	0
492.844	0
492.847	0
492.849	0
492.852	0
492.854	0
492.857	0
492.86	0
492.862	0
492.865	0
492.867	0
492.87	0
492.872	0
492.875	0
492.877	0
492.88	0
492.883	0
492.885	0
492.888	0
492.89	0
492.893	0
492.895	0
492.898	0
492.9	0
492.903	0
492.906	0
492.908	0
492.911	0
492.913	0
492.916	0
492.918	0
492.921	0
492.923	0
492.926	0
492.929	0
492.931	0
492.934	0
492.936	1
492.939	0
492.941	2
492.944	0
492.946	0
492.949	1
492.952	0
492.954	0
492.957	0
492.959	0
492.962	0
492.964	0
492.967	0
492.969	0
492.972	2
492.975	0
492.977	0
492.98	0
492.982	0
492.985	0
492.987	0
492.99	0
492.993	0
492.995	1
492.998	0
493	1
493.003	0
493.005	0
493.008	1
493.01	0
493.013	0
493.016	1
493.018	1
493.021	32
493.023	15
493.026	2
493.028	12
493.031	9
493.033	3
493.036	3
493.039	2
493.041	4
493.044	14
493.046	13
493.049	0
493.051	0
493.054	1
493.056	0
493.059	1
493.062	0
493.064	0
493.067	2
493.069	2
493.072	2
493.074	1
493.077	3
493.079	2
493.082	2
493.085	0
493.087	0
493.09	0
493.092	0
493.095	0
493.097	0
493.1	0
493.102	0
493.105	4
493.108	3
493.11	0
493.113	0
493.115	0
493.118	0
493.12	2
493.123	0
493.126	0
493.128	0
493.131	0
493.133	0
493.136	1
493.138	0
493.141	0
493.143	0
493.146	2
493.149	8
493.151	3
493.154	6
493.156	4
493.159	2
493.161	10
493.164	9
493.166	0
493.169	0
493.172	1
493.174	0
493.177	0
493.179	1
493.182	0
493.184	0
493.187	0
493.189	0
493.192	0
493.195	0
493.197	0
493.2	1
493.202	0
493.205	0
493.207	0
493.21	0
493.212	0
493.215	1
493.218	0
493.22	0
493.223	0
493.225	0
493.228	0
493.23	1
493.233	0
493.236	0
493.238	0
493.241	0
493.243	0
493.246	0
493.248	0
493.251	0
493.253	0
493.256	0
493.259	0
493.261	0
493.264	0
493.266	0
493.269	0
493.271	0
493.274	0
493.276	0
493.279	0
493.282	0
493.284	0
493.287	0
493.289	0
493.292	0
493.294	0
493.297	0
493.299	0
493.302	0
493.305	1
493.307	0
493.31	0
493.312	0
493.315	0
493.317	0
493.32	0
493.322	0
493.325	0
493.328	4
493.33	4
493.333	3
493.335	0
493.338	0
493.34	0
493.343	0
493.346	0
493.348	0
493.351	0
493.353	0
493.356	0
493.358	0
493.361	0
493.363	0
493.366	0
493.369	0
493.371	0
493.374	0
493.376	0
493.379	0
493.381	0
493.384	0
493.386	0
493.389	0
493.392	0
493.394	0
493.397	0
493.399	0
493.402	0
493.404	0
493.407	0
493.409	0
493.412	0
493.415	0
493.417	0
493.42	0
493.422	0
493.425	0
493.427	0
493.43	0
493.432	0
493.435	0
493.438	0
493.44	0
493.443	0
493.445	0
493.448	0
493.45	0
493.453	0
493.456	0
493.458	0
493.461	0
493.463	0
493.466	0
493.468	0
493.471	0
493.473	0
493.476	0
493.479	0
493.481	0
493.484	0
493.486	0
493.489	0
493.491	0
493.494	0
493.496	0
493.499	0
493.502	0
493.504	0
493.507	0
493.509	0
493.512	0
493.514	0
493.517	0
493.519	0
493.522	0
493.525	0
493.527	0
493.53	0
493.532	0
493.535	0
493.537	0
493.54	0
493.543	0
493.545	0
493.548	0
493.55	0
493.553	0
493.555	0
493.558	0
493.56	0
493.563	0
493.566	0
493.568	0
493.571	0
493.573	0
493.576	0
493.578	0
493.581	0
493.583	0
493.586	0
493.589	0
493.591	0
493.594	0
493.596	0
493.599	0
493.601	0
493.604	0
493.606	0
493.609	0
493.612	0
493.614	0
493.617	0
493.619	0
493.622	0
493.624	0
493.627	0
493.63	0
493.632	0
493.635	0
493.637	0
493.64	0
493.642	0
493.645	0
493.647	0
493.65	0
493.653	0
493.655	0
493.658	0
493.66	0
493.663	0
493.665	0
493.668	0
493.67	0
493.673	0
493.676	0
493.678	0
493.681	0
493.683	0
493.686	0
493.688	0
493.691	0
493.693	0
493.696	0
493.699	0
493.701	0
493.704	0
493.706	0
493.709	0
493.711	0
493.714	0
493.717	0
493.719	0
493.722	0
493.724	0
493.727	0
493.729	0
493.732	0
493.734	0
493.737	0
493.74	0
493.742	0
493.745	0
493.747	0
493.75	0
493.752	0
493.755	0
493.757	0
493.76	0
493.763	0
493.765	0
493.768	0
493.77	0
493.773	0
493.775	0
493.778	0
493.781	0
493.783	0
493.786	1
493.788	0
493.791	0
493.793	0
493.796	0
493.798	0
493.801	0
493.804	0
493.806	0
493.809	0
493.811	0
493.814	0
493.816	0
493.819	0
493.821	0
493.824	0
493.827	0
493.829	0
493.832	0
493.834	0
493.837	0
493.839	0
493.842	0
493.844	0
493.847	0
493.85	0
493.852	0
493.855	0
493.857	0
493.86	0
493.862	0
493.865	0
493.868	0
493.87	0
493.873	0
493.875	0
493.878	0
493.88	0
493.883	0
493.885	0
493.888	0
493.891	0
493.893	0
493.896	0
493.898	0
493.901	0
493.903	0
493.906	0
493.908	0
493.911	0
493.914	0
493.916	0
493.919	0
493.921	0
493.924	1
493.926	0
493.929	0
493.932	0
493.934	0
493.937	0
493.939	0
493.942	5
493.944	4
493.947	8
493.949	3
493.952	1
493.955	6
493.957	3
493.96	0
493.962	1
493.965	2
493.967	0
493.97	0
493.972	0
493.975	0
493.978	0
493.98	0
493.983	0
493.985	0
493.988	0
493.99	0
493.993	0
493.996	0
493.998	0
494.001	0
494.003	0
494.006	0
494.008	0
494.011	0
494.013	0
494.016	0
494.019	0
494.021	2
494.024	0
494.026	6
494.029	4
494.031	14
494.034	8
494.036	7
494.039	9
494.042	2
494.044	0
494.047	2
494.049	4
494.052	1
494.054	1
494.057	0
494.06	0
494.062	0
494.065	0
494.067	0
494.07	0
494.072	0
494.075	1
494.077	0
494.08	0
494.083	0
494.085	1
494.088	0
494.09	4
494.093	0
494.095	0
494.098	0
494.1	1
494.103	0
494.106	0
494.108	0
494.111	0
494.113	0
494.116	3
494.118	0
494.121	0
494.124	0
494.126	15
494.129	28
494.131	19
494.134	5
494.136	8
494.139	6
494.141	7
494.144	7
494.147	3
494.149	5
494.152	15
494.154	15
494.157	15
494.159	11
494.162	11
494.164	9
494.167	3
494.17	5
494.172	0
494.175	0
494.177	5
494.18	6
494.182	2
494.185	0
494.188	0
494.19	0
494.193	0
494.195	0
494.198	2
494.2	3
494.203	0
494.205	0
494.208	0
494.211	0
494.213	0
494.216	0
494.218	0
494.221	0
494.223	0
494.226	0
494.228	0
494.231	1
494.234	0
494.236	0
494.239	3
494.241	0
494.244	2
494.246	0
494.249	0
494.252	0
494.254	0
494.257	1
494.259	0
494.262	0
494.264	0
494.267	0
494.269	0
494.272	0
494.275	0
494.277	0
494.28	0
494.282	0
494.285	0
494.287	0
494.29	0
494.293	0
494.295	0
494.298	0
494.3	0
494.303	0
494.305	0
494.308	0
494.31	0
494.313	1
494.316	0
494.318	0
494.321	0
494.323	0
494.326	0
494.328	0
494.331	0
494.333	0
494.336	0
494.339	0
494.341	0
494.344	0
494.346	0
494.349	0
494.351	0
494.354	0
494.357	0
494.359	0
494.362	0
494.364	0
494.367	0
494.369	0
494.372	0
494.374	0
494.377	0
494.38	0
494.382	0
494.385	0
494.387	0
494.39	0
494.392	0
494.395	0
494.398	0
494.4	0
494.403	0
494.405	0
494.408	0
494.41	0
494.413	0
494.415	0
494.418	0
494.421	0
494.423	0
494.426	0
494.428	0
494.431	0
494.433	0
494.436	0
494.438	0
494.441	0
494.444	0
494.446	0
494.449	0
494.451	0
494.454	0
494.456	0
494.459	0
494.462	0
494.464	0
494.467	0
494.469	0
494.472	0
494.474	0
494.477	0
494.479	0
494.482	0
494.485	0
494.487	0
494.49	0
494.492	0
494.495	0
494.497	0
494.5	0
494.503	0
494.505	0
494.508	0
494.51	0
494.513	0
494.515	0
494.518	0
494.52	0
494.523	0
494.526	0
494.528	0
494.531	0
494.533	1
494.536	0
494.538	0
494.541	0
494.543	0
494.546	0
494.549	0
494.551	0
494.554	0
494.556	0
494.559	0
494.561	0
494.564	0
494.567	0
494.569	0
494.572	0
494.574	0
494.577	0
494.579	0
494.582	0
494.584	0
494.587	0
494.59	1
494.592	0
494.595	0
494.597	0
494.6	0
494.602	0
494.605	0
494.608	0
494.61	0
494.613	0
494.615	0
494.618	0
494.62	0
494.623	0
494.625	0
494.628	0
494.631	0
494.633	0
494.636	0
494.638	0
494.641	0
494.643	0
494.646	0
494.649	0
494.651	0
494.654	0
494.656	0
494.659	0
494.661	0
494.664	0
494.666	0
494.669	0
494.672	0
494.674	0
494.677	0
494.679	0
494.682	0
494.684	0
494.687	0
494.69	0
494.692	0
494.695	0
494.697	0
494.7	0
494.702	0
494.705	0
494.707	0
494.71	0
494.713	0
494.715	0
494.718	0
494.72	0
494.723	0
494.725	0
494.728	0
494.73	0
494.733	0
494.736	0
494.738	0
494.741	0
494.743	0
494.746	0
494.748	0
494.751	0
494.754	0
494.756	0
494.759	0
494.761	0
494.764	0
494.766	0
494.769	0
494.771	0
494.774	0
494.777	0
494.779	0
494.782	0
494.784	0
494.787	0
494.789	0
494.792	0
494.795	0
494.797	0
494.8	0
494.802	0
494.805	0
494.807	0
494.81	0
494.812	0
494.815	0
494.818	0
494.82	0
494.823	0
494.825	0
494.828	0
494.83	0
494.833	0
494.836	0
494.838	0
494.841	0
494.843	0
494.846	0
494.848	0
494.851	0
494.853	0
494.856	0
494.859	0
494.861	0
494.864	0
494.866	0
494.869	0
494.871	0
494.874	0
494.877	0
494.879	0
494.882	0
494.884	0
494.887	0
494.889	0
494.892	0
494.894	0
494.897	0
494.9	0
494.902	0
494.905	0
494.907	0
494.91	0
494.912	0
494.915	0
494.918	0
494.92	0
494.923	0
494.925	0
494.928	0
494.93	0
494.933	4
494.935	0
494.938	0
494.941	0
494.943	0
494.946	0
494.948	7
494.951	5
494.953	3
494.956	7
494.959	1
494.961	0
494.964	1
494.966	0
494.969	3
494.971	4
494.974	0
494.976	0
494.979	0
494.982	0
494.984	0
494.987	0
494.989	0
494.992	0
494.994	0
494.997	0
495	0
495.002	0
495.005	0
495.007	0
495.01	0
495.012	0
495.015	0
495.017	0
495.02	0
495.023	0
495.025	0
495.028	2
495.03	2
495.033	4
495.035	7
495.038	5
495.041	8
495.043	7
495.046	2
495.048	1
495.051	3
495.053	0
495.056	7
[truncated: 292,885+ more rows]

## Sheet: fig 5a
	Hexane									Hexane
		MAX				Excitation	MAX			Abs. maximum	510
		1.51994				510 nm	17697.3			Flu. Maximum	621	679	750
					Fluorescence		baseline	corrected	Normalized
	Absorption		Normalized		Wavelength nm.	Intensity	Intensity	Intensity	Intensity
	wavelength (nm)	Abs.	Abs.		450	2.254	0.456	1.798	0.000101597
	250	0.835308	0.549567		450.5	1.991	0.627	1.364	7.70738e-05		Figure 5a
	250.5	0.812256	0.534401		451	2.476	0.424	2.052	0.00011595
	251	0.789876	0.519676		451.5	2.572	0.637	1.935	0.000109339
	251.5	0.772117	0.507992		452	2.205	0.411	1.794	0.000101371
	252	0.749835	0.493333		452.5	2.191	0.722	1.469	8.30069e-05
	252.5	0.731345	0.481168		453	2.073	0.57	1.503	8.4928e-05
	253	0.70928	0.466651		453.5	2.004	0.346	1.658	9.36864e-05
	253.5	0.696202	0.458046		454	2.192	0.805	1.387	7.83734e-05
	254	0.678825	0.446614		454.5	1.944	0.457	1.487	8.4024e-05
	254.5	0.666631	0.438591		455	1.966	0.468	1.498	8.46455e-05
	255	0.652096	0.429028		455.5	2.155	0.331	1.824	0.000103066
	255.5	0.640288	0.421259		456	2	0.447	1.553	8.77533e-05
	256	0.630898	0.415081		456.5	2.217	0.56	1.657	9.36299e-05
	256.5	0.621025	0.408586		457	1.79	0.334	1.456	8.22723e-05
	257	0.612328	0.402864		457.5	2.349	0.337	2.012	0.000113689
	257.5	0.602549	0.39643		458	2.181	0.352	1.829	0.000103349
	258	0.596805	0.392651		458.5	2.356	0.212	2.144	0.000121148
	258.5	0.588663	0.387294		459	2.373	0.337	2.036	0.000115046
	259	0.580799	0.38212		459.5	1.962	0.142	1.82	0.00010284
	259.5	0.577182	0.37974		460	2.262	0.201	2.061	0.000116458
	260	0.570688	0.375468		460.5	2.327	0.589	1.738	9.82069e-05
	260.5	0.567813	0.373576		461	2.282	0.516	1.766	9.9789e-05
	261	0.563131	0.370496		461.5	1.953	0.269	1.684	9.51556e-05
	261.5	0.559332	0.367997		462	2.266	0.299	1.967	0.000111147
	262	0.554851	0.365048		462.5	2.131	0.623	1.508	8.52106e-05
	262.5	0.551925	0.363123		463	2.165	0.459	1.706	9.63987e-05
	263	0.550019	0.361869		463.5	2.142	0.053	2.089	0.00011804
	263.5	0.548102	0.360608		464	2.018	0.197	1.821	0.000102897
	264	0.547469	0.360192		464.5	2.182	0.369	1.813	0.000102445
	264.5	0.545544	0.358925		465	2.24	0.422	1.818	0.000102727
	265	0.544091	0.357969		465.5	2.047	0.336	1.711	9.66812e-05
	265.5	0.545082	0.358621		466	2.029	0.145	1.884	0.000106457
	266	0.541665	0.356373		466.5	1.939	0.257	1.682	9.50426e-05
	266.5	0.540578	0.355658		467	2.016	0.308	1.708	9.65117e-05
	267	0.542953	0.35722		467.5	2.234	0.283	1.951	0.000110243
	267.5	0.543098	0.357316		468	2.351	0.197	2.154	0.000121713
	268	0.541731	0.356417		468.5	2.063	0.072	1.991	0.000112503
	268.5	0.539813	0.355155		469	2.072	0.186	1.886	0.00010657
	269	0.543471	0.357561		469.5	2.096	0.222	1.874	0.000105892
	269.5	0.539902	0.355213		470	2.298	0.319	1.979	0.000111825
	270	0.542204	0.356728		470.5	2.262	0.222	2.04	0.000115272
	270.5	0.541012	0.355943		471	2.183	0.207	1.976	0.000111655
	271	0.541553	0.356299		471.5	1.88	0.209	1.671	9.4421e-05
	271.5	0.542108	0.356665		472	2.306	0.186	2.12	0.000119792
	272	0.540933	0.355891		472.5	2.019	0.166	1.853	0.000104705
	272.5	0.541734	0.356418		473	2.08	0.065	2.015	0.000113859
	273	0.541425	0.356215		473.5	2.128	0.043	2.085	0.000117814
	273.5	0.5398	0.355146		474	2.284	0.125	2.159	0.000121996
	274	0.539092	0.35468		474.5	1.952	0.209	1.743	9.84894e-05
	274.5	0.539115	0.354695		475	1.667	0.088	1.579	8.92225e-05
	275	0.536534	0.352997		475.5	1.729	0.118	1.611	9.10307e-05
	275.5	0.535268	0.352164		476	1.842	0.33	1.512	8.54366e-05
	276	0.533665	0.35111		476.5	1.883	0.191	1.692	9.56076e-05
	276.5	0.534934	0.351945		477	1.901	0.137	1.764	9.9676e-05
	277	0.530252	0.348864		477.5	1.962	0	1.962	0.000110864
	277.5	0.525991	0.346061		478	1.905	0.132	1.773	0.000100185
	278	0.525131	0.345495		478.5	2.187	0.201	1.986	0.00011222
	278.5	0.522536	0.343788		479	1.738	0.317	1.421	8.02946e-05
	279	0.518595	0.341195		479.5	1.941	-0.014	1.955	0.000110469
	279.5	0.515551	0.339192		480	1.804	0.079	1.725	9.74723e-05
	280	0.510676	0.335985		480.5	2.016	0.058	1.958	0.000110638
	280.5	0.507124	0.333648		481	2.238	0.136	2.102	0.000118775
	281	0.505994	0.332904		481.5	2.252	0.156	2.096	0.000118436
	281.5	0.500668	0.3294		482	1.976	0.037	1.939	0.000109565
	282	0.494167	0.325123		482.5	2.016	0.106	1.91	0.000107926
	282.5	0.485558	0.319459		483	2.11	0.384	1.726	9.75288e-05
	283	0.480945	0.316424		483.5	1.739	0.15	1.589	8.97875e-05
	283.5	0.473535	0.311549		484	2.104	0.16	1.944	0.000109847
	284	0.465576	0.306312		484.5	1.901	0.162	1.739	9.82634e-05
	284.5	0.457509	0.301005		485	2.069	0.269	1.8	0.00010171
	285	0.448019	0.294761		485.5	2.328	0.677	1.651	9.32909e-05
	285.5	0.442251	0.290966		486	1.991	0.217	1.774	0.000100241
	286	0.432511	0.284558		486.5	1.614	0.315	1.299	7.34009e-05
	286.5	0.422427	0.277924		487	2.032	0.36	1.672	9.44775e-05
	287	0.415138	0.273128		487.5	1.841	0.409	1.432	8.09161e-05
	287.5	0.406767	0.267621		488	2.363	0.246	2.117	0.000119623
	288	0.397566	0.261567		488.5	2.084	0.185	1.899	0.000107304
	288.5	0.388283	0.25546		489	1.975	-0.05	2.025	0.000114424
	289	0.377627	0.248449		489.5	2.04	0.351	1.689	9.54381e-05
	289.5	0.366709	0.241266		490	1.766	0.444	1.322	7.47005e-05
	290	0.357824	0.23542		490.5	2.184	0.308	1.876	0.000106005
	290.5	0.347055	0.228335		491	1.973	0.316	1.657	9.36299e-05
	291	0.337059	0.221758		491.5	2.115	0.277	1.838	0.000103857
	291.5	0.328096	0.215861		492	2.262	0.46	1.802	0.000101823
	292	0.316679	0.20835		492.5	2.082	0.387	1.695	9.57771e-05
	292.5	0.306407	0.201592		493	2.19	0.712	1.478	8.35154e-05
	293	0.297042	0.19543		493.5	2.111	0.346	1.765	9.97325e-05
	293.5	0.288573	0.189858		494	2.001	0.524	1.477	8.34589e-05
	294	0.278566	0.183275		494.5	2.01	0.381	1.629	9.20478e-05
	294.5	0.271231	0.178449		495	2.191	0.285	1.906	0.0001077
	295	0.263142	0.173127		495.5	1.763	0.241	1.522	8.60017e-05
	295.5	0.258425	0.170023		496	2.161	0.518	1.643	9.28388e-05
	296	0.249968	0.164459		496.5	2.227	0.759	1.468	8.29503e-05
	296.5	0.244056	0.16057		497	2.296	0.578	1.718	9.70768e-05
	297	0.237684	0.156377		497.5	2.197	0.195	2.002	0.000113124
	297.5	0.233905	0.153891		498	2.205	0.447	1.758	9.9337e-05
	298	0.22947	0.150973		498.5	2.262	0.558	1.704	9.62857e-05
	298.5	0.225705	0.148496		499	2.221	0.483	1.738	9.82069e-05
	299	0.222676	0.146503		499.5	2.375	0.916	1.459	8.24418e-05
	299.5	0.219849	0.144643		500	2.666	1.174	1.492	8.43065e-05
	300	0.215615	0.141858		500.5	3.207	1.118	2.089	0.00011804
	300.5	0.212768	0.139985		501	3.598	1.574	2.024	0.000114368
	301	0.21121	0.13896		501.5	4.842	2.99	1.852	0.000104649
	301.5	0.20971	0.137973		502	7.653	4.606	3.047	0.000172173
	302	0.204475	0.134529		502.5	12.672	8.774	3.898	0.000220259
	302.5	0.205647	0.1353		503	20.165	14.853	5.312	0.000300158
	303	0.203848	0.134116		503.5	28.531	20.918	7.613	0.000430178
	303.5	0.200555	0.131949		504	40.657	29.73	10.927	0.000617438
	304	0.198782	0.130783		504.5	59.587	42.847	16.74	0.000945905
	304.5	0.197069	0.129656		505	84.268	62.266	22.002	0.00124324
	305	0.195399	0.128557		505.5	113.273	85.202	28.071	0.00158617
	305.5	0.195389	0.128551		506	147.745	108.723	39.022	0.00220496
	306	0.192889	0.126906		506.5	175.519	129.723	45.796	0.00258773
	306.5	0.192177	0.126437		507	199.667	150.194	49.473	0.00279551
	307	0.190458	0.125306		507.5	228.685	170.91	57.775	0.00326462
	307.5	0.190563	0.125376		508	255.921	194.553	61.368	0.00346764
	308	0.188936	0.124305		508.5	279.01	211.715	67.295	0.00380255
	308.5	0.18713	0.123117		509	299.261	225.256	74.005	0.0041817
	309	0.186506	0.122706		509.5	305.831	234.379	71.452	0.00403744
	309.5	0.185262	0.121888		510	312.364	239.282	73.082	0.00412955
	310	0.184991	0.12171		510.5	307.996	238.75	69.246	0.00391279
	310.5	0.18576	0.122216		511	295.598	227.906	67.692	0.00382498
	311	0.185523	0.12206		511.5	277.83	217.401	60.429	0.00341458
	311.5	0.184308	0.12126		512	254.349	197.535	56.814	0.00321031
	312	0.185178	0.121833		512.5	231.025	179.45	51.575	0.00291428
	312.5	0.184743	0.121546		513	207.32	161.963	45.357	0.00256293
	313	0.182852	0.120302		513.5	170.636	135.768	34.868	0.00197024
	313.5	0.183011	0.120407		514	136.973	107.636	29.337	0.00165771
	314	0.183221	0.120545		514.5	105.997	83.607	22.39	0.00126516
	314.5	0.185118	0.121793		515	82.254	65.383	16.871	0.000953307
	315	0.186575	0.122752		515.5	64.389	50.806	13.583	0.000767517
	315.5	0.184195	0.121186		516	49.901	39.655	10.246	0.000578957
	316	0.184464	0.121363		516.5	32.644	25.23	7.414	0.000418933
	316.5	0.183208	0.120536		517	20.366	14.973	5.393	0.000304735
	317	0.185124	0.121797		517.5	11.85	8.58	3.27	0.000184774
	317.5	0.185363	0.121954		518	7.564	5.051	2.513	0.000141999
	318	0.18799	0.123683		518.5	5.767	3.1	2.667	0.000150701
	318.5	0.184946	0.12168		519	4.276	1.892	2.384	0.00013471
	319	0.185155	0.121817		519.5	3.7	1.551	2.149	0.000121431
	319.5	0.187615	0.123436		520	3.538	1.052	2.486	0.000140473
	320	0.189715	0.124818		520.5	3.55	0.945	2.605	0.000147197
	320.5	0.186936	0.122989		521	3.65	1.173	2.477	0.000139965
	321	0.186306	0.122575		521.5	3.322	1.003	2.319	0.000131037
	321.5	0.187937	0.123648		522	3.746	0.964	2.782	0.000157199
	322	0.188263	0.123862		522.5	3.724	1.265	2.459	0.000138947
	322.5	0.189922	0.124954		523	3.249	0.959	2.29	0.000129398
	323	0.188495	0.124015		523.5	3.514	0.647	2.867	0.000162002
	323.5	0.189096	0.12441		524	3.643	1.253	2.39	0.000135049
	324	0.190404	0.125271		524.5	3.589	1.016	2.573	0.000145389
	324.5	0.190902	0.125599		525	3.867	0.645	3.222	0.000182061
	325	0.192099	0.126386		525.5	4.222	0.862	3.36	0.000189859
	325.5	0.19301	0.126985		526	3.659	0.951	2.708	0.000153017
	326	0.19156	0.126031		526.5	4.311	0.926	3.385	0.000191272
	326.5	0.194245	0.127798		527	4.199	0.767	3.432	0.000193928
	327	0.196593	0.129343		527.5	3.971	0.852	3.119	0.000176241
	327.5	0.195264	0.128468		528	4.335	1.158	3.177	0.000179519
	328	0.194481	0.127953		528.5	4.277	0.856	3.421	0.000193306
	328.5	0.193509	0.127314		529	4.287	0.466	3.821	0.000215908
	329	0.198706	0.130733		529.5	4.911	0.879	4.032	0.000227831
	329.5	0.197882	0.130191		530	4.857	0.939	3.918	0.000221389
	330	0.199118	0.131004		530.5	4.747	0.893	3.854	0.000217773
	330.5	0.19766	0.130045		531	4.939	1.194	3.745	0.000211614
	331	0.200058	0.131622		531.5	4.724	1.028	3.696	0.000208845
	331.5	0.1989	0.130861		532	4.81	0.865	3.945	0.000222915
	332	0.201077	0.132293		532.5	5.574	1.061	4.513	0.00025501
	332.5	0.202603	0.133297		533	5.173	0.941	4.232	0.000239132
	333	0.202252	0.133066		533.5	5.24	1.011	4.229	0.000238963
	333.5	0.20515	0.134973		534	5.455	1.471	3.984	0.000225119
	334	0.203456	0.133858		534.5	5.707	0.999	4.708	0.000266029
	334.5	0.205154	0.134975		535	5.532	1.036	4.496	0.00025405
	335	0.206235	0.135686		535.5	5.727	1.104	4.623	0.000261226
	335.5	0.206576	0.135911		536	6.084	1.444	4.64	0.000262186
	336	0.206698	0.135991		536.5	5.943	1.151	4.792	0.000270775
	336.5	0.206393	0.13579		537	6.057	1.177	4.88	0.000275748
	337	0.208249	0.137012		537.5	6.609	1.278	5.331	0.000301232
	337.5	0.209551	0.137868		538	7.294	1.448	5.846	0.000330332
	338	0.209421	0.137783		538.5	7.536	1.06	6.476	0.000365931
	338.5	0.209635	0.137923		539	7.336	1.342	5.994	0.000338695
	339	0.211207	0.138958		539.5	7.351	1.228	6.123	0.000345984
	339.5	0.211691	0.139276		540	8.083	1.789	6.294	0.000355647
	340	0.212665	0.139917		540.5	8.189	1.495	6.694	0.000378249
	340.5	0.214595	0.141187		541	8.499	1.212	7.287	0.000411757
	341	0.213993	0.140791		541.5	8.687	1.356	7.331	0.000414243
	341.5	0.213884	0.140719		542	9.291	1.744	7.547	0.000426448
	342	0.216083	0.142166		542.5	9.184	1.221	7.963	0.000449955
	342.5	0.214948	0.141419		543	10.457	1.3	9.157	0.000517423
	343	0.216473	0.142422		543.5	10.868	1.932	8.936	0.000504935
	343.5	0.218433	0.143712		544	11.261	1.85	9.411	0.000531775
	344	0.218298	0.143623		544.5	11.65	2.027	9.623	0.000543754
	344.5	0.217854	0.143331		545	12.212	1.972	10.24	0.000578618
	345	0.21945	0.144381		545.5	12.936	2.342	10.594	0.000598621
	345.5	0.221283	0.145587		546	13.494	2.559	10.935	0.00061789
	346	0.219634	0.144502		546.5	14.828	2.623	12.205	0.000689652
	346.5	0.220821	0.145283		547	16.383	2.747	13.636	0.000770512
	347	0.221913	0.146001		547.5	16.446	2.876	13.57	0.000766782
	347.5	0.222235	0.146213		548	17.373	3.28	14.093	0.000796335
	348	0.222817	0.146596		548.5	18.668	3.23	15.438	0.000872335
	348.5	0.223729	0.147196		549	19.234	3.47	15.764	0.000890756
	349	0.223941	0.147336		549.5	22.244	3.864	18.38	0.00103857
	349.5	0.224659	0.147808		550	21.991	4.017	17.974	0.00101563
	350	0.225925	0.148641		550.5	22.907	4.261	18.646	0.00105361
	350.5	0.228498	0.150334		551	23.793	3.999	19.794	0.00111847
	351	0.227776	0.149859		551.5	25.094	3.735	21.359	0.0012069
	351.5	0.22981	0.151197		552	26.099	3.672	22.427	0.00126725
	352	0.231218	0.152123		552.5	27.598	3.763	23.835	0.00134681
	352.5	0.232154	0.152739		553	29.259	3.479	25.78	0.00145672
	353	0.232131	0.152724		553.5	30.751	2.873	27.878	0.00157527
	353.5	0.234622	0.154363		554	32.273	2.679	29.594	0.00167223
	354	0.235754	0.155108		554.5	32.536	2.466	30.07	0.00169913
	354.5	0.235482	0.154929		555	34.411	2.267	32.144	0.00181632
	355	0.236354	0.155502		555.5	35.904	1.814	34.09	0.00192628
	355.5	0.236863	0.155837		556	38.664	1.623	37.041	0.00209303
	356	0.238454	0.156884		556.5	39.649	1.264	38.385	0.00216897
	356.5	0.239208	0.15738		557	41.884	1.755	40.129	0.00226752
	357	0.24038	0.158151		557.5	44.821	1.243	43.578	0.0024624
	357.5	0.241579	0.15894		558	47.643	1.087	46.556	0.00263068
	358	0.242226	0.159366		558.5	50.95	0.84	50.11	0.0028315
	358.5	0.244323	0.160745		559	53.006	0.471	52.535	0.00296853
	359	0.244474	0.160845		559.5	57.653	0.524	57.129	0.00322811
	359.5	0.246105	0.161918		560	59.574	0.783	58.791	0.00332203
	360	0.246733	0.162331		560.5	63.471	0.67	62.801	0.00354861
	360.5	0.246596	0.162241		561	68.017	0.492	67.525	0.00381555
	361	0.249392	0.16408		561.5	73.769	0.687	73.082	0.00412955
	361.5	0.249375	0.164069		562	76.312	0.527	75.785	0.00428228
	362	0.250845	0.165036		562.5	80.336	0.401	79.935	0.00451678
	362.5	0.249037	0.163847		563	85.292	0.344	84.948	0.00480005
	363	0.253587	0.16684		563.5	92.469	0.644	91.825	0.00518863
	363.5	0.254451	0.167409		564	99.403	0.931	98.472	0.00556423
	364	0.253967	0.16709		564.5	105.037	0.618	104.419	0.00590027
	364.5	0.255151	0.167869		565	112.245	0.55	111.695	0.0063114
	365	0.25557	0.168145		565.5	118.291	0.697	117.594	0.00664473
	365.5	0.256592	0.168817		566	125.058	0.681	124.377	0.00702801
	366	0.25968	0.170849		566.5	135.279	0.589	134.69	0.00761075
	366.5	0.259555	0.170767		567	146.194	0.847	145.347	0.00821293
	367	0.262043	0.172404		567.5	153.492	0.449	153.043	0.0086478
	367.5	0.261051	0.171751		568	161.465	0.47	160.995	0.00909713
	368	0.262886	0.172958		568.5	172.378	0.874	171.504	0.00969095
	368.5	0.264323	0.173904		569	185.413	0.237	185.176	0.0104635
	369	0.266874	0.175582		569.5	198.863	0.818	198.045	0.0111907
	369.5	0.266334	0.175227		570	211.052	1.105	209.947	0.0118632
	370	0.268468	0.176631		570.5	222.837	0.345	222.492	0.0125721
	370.5	0.268963	0.176957		571	238.771	0.751	238.02	0.0134495
	371	0.269506	0.177314		571.5	252.579	0.759	251.82	0.0142293
	371.5	0.272713	0.179424		572	273.25	0.857	272.393	0.0153918
	372	0.273857	0.180176		572.5	293.659	0.835	292.824	0.0165462
	372.5	0.274527	0.180617		573	311.5	0.576	310.924	0.017569
	373	0.273749	0.180105		573.5	331.734	0.782	330.952	0.0187007
	373.5	0.2785	0.183231		574	345.687	0.762	344.925	0.0194902
	374	0.279257	0.183729		574.5	369.544	0.441	369.103	0.0208564
	374.5	0.281501	0.185206		575	393.838	0.551	393.287	0.022223
	375	0.282133	0.185621		575.5	422.281	1.048	421.233	0.0238021
	375.5	0.284202	0.186983		576	451.209	0.821	450.388	0.0254495
	376	0.283315	0.186399		576.5	477.991	0.577	477.414	0.0269766
	376.5	0.285457	0.187808		577	504.567	0.529	504.038	0.028481
	377	0.286493	0.18849		577.5	530.377	0.986	529.391	0.0299136
	377.5	0.287919	0.189428		578	569.848	0.667	569.181	0.032162
	378	0.290023	0.190812		578.5	612.228	0.819	611.409	0.0345481
	378.5	0.290763	0.191299		579	651.769	0.481	651.288	0.0368015
	379	0.292874	0.192688		579.5	685.685	0.421	685.264	0.0387213
	379.5	0.293311	0.192976		580	716.961	0.934	716.027	0.0404596
	380	0.295579	0.194468		580.5	762.779	0.76	762.019	0.0430584
	380.5	0.297089	0.195461		581	816.694	0.557	816.137	0.0461164
	381	0.298144	0.196155		581.5	863.34	0.757	862.583	0.0487408
	381.5	0.298983	0.196707		582	914.17	0.561	913.609	0.0516241
	382	0.300086	0.197433		582.5	953.199	0.425	952.774	0.0538371
	382.5	0.302692	0.199148		583	1006.62	0.526	1006.09	0.0568498
	383	0.303864	0.199919		583.5	1066.76	0.332	1066.43	0.0602593
	383.5	0.305602	0.201062		584	1141.38	0.87	1140.51	0.0644454
	384	0.308126	0.202723		584.5	1210.16	0.661	1209.49	0.0683433
	384.5	0.309112	0.203371		585	1273.29	0.556	1272.73	0.0719165
	385	0.310919	0.20456		585.5	1330.28	0.687	1329.6	0.0751297
	385.5	0.311085	0.20467		586	1400.62	0.768	1399.86	0.0790998
	386	0.313595	0.206321		586.5	1484	0.49	1483.51	0.083827
	386.5	0.315848	0.207803		587	1572.97	0.691	1572.28	0.0888427
	387	0.319351	0.210108		587.5	1662.55	0.537	1662.01	0.0939131
	387.5	0.3198	0.210403		588	1739.25	1	1738.25	0.098221
	388	0.32112	0.211272		588.5	1811.37	0.816	1810.55	0.102306
	388.5	0.323395	0.212769		589	1913.66	0.727	1912.94	0.108092
	389	0.324765	0.21367		589.5	2020.61	0.617	2019.99	0.114141
	389.5	0.326957	0.215112		590	2137.77	0.886	2136.89	0.120746
	390	0.327863	0.215708		590.5	2242.35	1.283	2241.07	0.126633
	390.5	0.331014	0.217781		591	2341.39	0.999	2340.39	0.132245
	391	0.332117	0.218507		591.5	2453.5	1.096	2452.4	0.138575
	391.5	0.333879	0.219666		592	2593.68	1.55	2592.12	0.14647
	392	0.336844	0.221617		592.5	2735.99	1.44	2734.55	0.154518
	392.5	0.336707	0.221527		593	2886.74	1.757	2884.98	0.163018
	393	0.340853	0.224255		593.5	3031.49	2.521	3028.97	0.171154
	393.5	0.344289	0.226515		594	3155.75	2.37	3153.38	0.178184
	394	0.344713	0.226794		594.5	3291.36	3.228	3288.13	0.185798
	394.5	0.346659	0.228074		595	3449.87	2.919	3446.95	0.194773
	395	0.347682	0.228747		595.5	3667.98	3.488	3664.49	0.207065
	395.5	0.351267	0.231106		596	3849.93	3.787	3846.14	0.217329
	396	0.351604	0.231328		596.5	4021.59	3.574	4018.02	0.227041
	396.5	0.353542	0.232603		597	4158.89	3.846	4155.04	0.234784
	397	0.356241	0.234379		597.5	4374.64	3.782	4370.86	0.246978
	397.5	0.358949	0.23616		598	4604.89	3.773	4601.11	0.259989
	398	0.361738	0.237995		598.5	4852.78	4.448	4848.33	0.273958
	398.5	0.362648	0.238594		599	5064.96	4.537	5060.42	0.285942
	399	0.365268	0.240318		599.5	5308.57	4.172	5304.4	0.299728
	399.5	0.365805	0.240671		600	5494.11	4.112	5490	0.310216
	400	0.370292	0.243623		600.5	5766.16	4.046	5762.12	0.325592
	400.5	0.372074	0.244796		601	6036.19	3.912	6032.27	0.340858
	401	0.374254	0.24623		601.5	6389.66	3.729	6385.93	0.360841
	401.5	0.376449	0.247674		602	6631.24	2.993	6628.25	0.374534
	402	0.379607	0.249752		602.5	6884.58	3.285	6881.29	0.388832
	402.5	0.380833	0.250558		603	7110.44	3.111	7107.33	0.401605
	403	0.384768	0.253147		603.5	7455.76	2.472	7453.28	0.421153
	403.5	0.385777	0.253811		604	7764.61	2.381	7762.23	0.43861
	404	0.3888	0.2558		604.5	8149.51	2.522	8146.99	0.460351
	404.5	0.392636	0.258324		605	8438.68	1.353	8437.33	0.476757
	405	0.394859	0.259786		605.5	8762	1.536	8760.47	0.495016
	405.5	0.396815	0.261073		606	9035.69	1.796	9033.9	0.510467
	406	0.400488	0.26349		606.5	9434.21	0.807	9433.41	0.533041
	406.5	0.402792	0.265006		607	9823.59	1.313	9822.28	0.555015
	407	0.405315	0.266665		607.5	10226	0.939	10225	0.577772
	407.5	0.408175	0.268547		608	10521.6	1.168	10520.4	0.594463
	408	0.41113	0.270491		608.5	10832.1	0.257	10831.8	0.612059
	408.5	0.41301	0.271728		609	11179.3	0.553	11178.7	0.631661
	409	0.416159	0.2738		609.5	11581.3	1.047	11580.3	0.65435
	409.5	0.419249	0.275833		610	11982.5	0.649	11981.8	0.67704
	410	0.422346	0.277871		610.5	12314.2	0.379	12313.9	0.695803
	410.5	0.42618	0.280393		611	12595.6	0.249	12595.3	0.711707
	411	0.428831	0.282137		611.5	12911.6	0.86	12910.7	0.72953
	411.5	0.431985	0.284212		612	13276.8	0.177	13276.6	0.750203
	412	0.433924	0.285488		612.5	13630.9	1.021	13629.8	0.770164
	412.5	0.438007	0.288174		613	14008.6	0.651	14008	0.79153
	413	0.442177	0.290918		613.5	14274.7	0.773	14274	0.80656
	413.5	0.444683	0.292567		614	14539.5	0.162	14539.3	0.821553
	414	0.447815	0.294627		614.5	14794.9	0.645	14794.2	0.835957
	414.5	0.451608	0.297123		615	15128	0.48	15127.5	0.85479
	415	0.454641	0.299118		615.5	15349.5	0.212	15349.3	0.867325
	415.5	0.458195	0.301456		616	15618.2	0.143	15618	0.882506
	416	0.462122	0.30404		616.5	15788	0.843	15787.2	0.892066
	416.5	0.466053	0.306626		617	16024.3	0.42	16023.9	0.905439
	417	0.470189	0.309347		617.5	16151.3	0.926	16150.4	0.91259
	417.5	0.473816	0.311734		618	16396.9	0.864	16396.1	0.92647
	418	0.476589	0.313558		618.5	16474	0.789	16473.2	0.930828
	418.5	0.48211	0.317191		619	16656.1	0.593	16655.6	0.941133
	419	0.484556	0.3188		619.5	16672.3	0.374	16672	0.94206
	419.5	0.490218	0.322525		620	16834.8	0.296	16834.5	0.951247
	420	0.494112	0.325087		620.5	16857	0.838	16856.2	0.952471
	420.5	0.498011	0.327652		621	16923.6	0.637	16922.9	0.956242
	421	0.503631	0.33135		621.5	16846.7	0.894	16845.8	0.951882
	421.5	0.506637	0.333327		622	16917.8	0.879	16916.9	0.9559
	422	0.512304	0.337056		622.5	16860.6	0.751	16859.8	0.952675
	422.5	0.516257	0.339657		623	16791.7	0.734	16791	0.948786
	423	0.520405	0.342386		623.5	16638.5	0.544	16638	0.94014
	423.5	0.525123	0.34549		624	16628.1	0.75	16627.4	0.93954
	424	0.530258	0.348868		624.5	16427.3	0.379	16427	0.928217
	424.5	0.533926	0.351281		625	16271.3	1.011	16270.3	0.919365
	425	0.539165	0.354728		625.5	16069.1	1.305	16067.8	0.90792
	425.5	0.543541	0.357607		626	15995.7	0.228	15995.5	0.903837
	426	0.549576	0.361578		626.5	15704.2	0.486	15703.7	0.887351
	426.5	0.553059	0.363869		627	15423	0.618	15422.4	0.871453
	427	0.558257	0.367289		627.5	15131.5	0.575	15130.9	0.854982
	427.5	0.563539	0.370764		628	15039.2	0.592	15038.6	0.849767
	428	0.568817	0.374237		628.5	14746.6	0.582	14746	0.833233
	428.5	0.573882	0.377569		629	14453.8	0.483	14453.3	0.816695
	429	0.578374	0.380525		629.5	14143.3	-0.014	14143.3	0.799177
	429.5	0.583799	0.384094		630	13902.7	0.975	13901.7	0.785524
	430	0.589905	0.388111		630.5	13523.3	0.658	13522.6	0.764104
	430.5	0.59587	0.392036		631	13282.1	0.141	13282	0.750508
	431	0.600224	0.3949		631.5	13081	0.479	13080.5	0.739122
	431.5	0.604195	0.397513		632	12833.9	0.527	12833.3	0.725156
	432	0.612157	0.402751		632.5	12503.1	0.926	12502.1	0.706442
	432.5	0.617169	0.406049		633	12176.6	0.254	12176.3	0.688033
	433	0.623267	0.410061		633.5	11901.5	-0.168	11901.7	0.672515
	433.5	0.6286	0.41357		634	11700.2	1.168	11699	0.661061
	434	0.634388	0.417378		634.5	11454.4	0.178	11454.2	0.647228
	434.5	0.639715	0.420882		635	11176.3	0.06	11176.3	0.631522
	435	0.647236	0.425831		635.5	10900.8	0.164	10900.6	0.615947
	435.5	0.652173	0.429079		636	10632.5	-0.117	10632.6	0.600804
	436	0.658742	0.433401		636.5	10437.9	0.17	10437.7	0.589792
	436.5	0.663945	0.436824		637	10209	0.314	10208.6	0.576847
	437	0.668899	0.440083		637.5	10034.8	0.275	10034.6	0.567009
	437.5	0.676698	0.445214		638	9828.1	0.37	9827.73	0.555323
	438	0.683008	0.449366		638.5	9638.48	0.148	9638.33	0.54462
	438.5	0.688096	0.452713		639	9411.2	0.298	9410.9	0.53177
	439	0.696312	0.458119		639.5	9325.84	0.645	9325.19	0.526927
	439.5	0.702361	0.462098		640	9166.28	0.531	9165.75	0.517917
	440	0.708746	0.466299		640.5	9039.62	0.585	9039.04	0.510757
	440.5	0.715822	0.470955		641	8867.65	-0.08	8867.73	0.501077
	441	0.722306	0.475221		641.5	8771.26	0.612	8770.64	0.495591
	441.5	0.728769	0.479473		642	8649.45	0.582	8648.87	0.48871
	442	0.737033	0.48491		642.5	8601.53	0.518	8601.02	0.486006
	442.5	0.744446	0.489787		643	8482.78	0.186	8482.6	0.479315
	443	0.751253	0.494266		643.5	8422.16	-0.162	8422.33	0.475909
	443.5	0.757254	0.498214		644	8338.19	0.063	8338.12	0.471151
	444	0.764846	0.503209		644.5	8328.46	0.733	8327.72	0.470564
	444.5	0.772201	0.508048		645	8280.32	0.654	8279.66	0.467848
	445	0.779895	0.51311		645.5	8257.21	0.689	8256.52	0.46654
	445.5	0.786508	0.517461		646	8240.93	0.363	8240.56	0.465639
	446	0.793606	0.522131		646.5	8250.47	0.168	8250.3	0.466189
	446.5	0.799428	0.525961		647	8236.57	0.489	8236.08	0.465385
	447	0.807193	0.53107		647.5	8261.48	0.436	8261.05	0.466796
	447.5	0.813765	0.535394		648	8270.63	0.445	8270.18	0.467312
	448	0.822247	0.540974		648.5	8308.66	0.043	8308.61	0.469484
	448.5	0.828928	0.54537		649	8333.14	0.353	8332.79	0.47085
	449	0.837483	0.550998		649.5	8370.46	0.283	8370.18	0.472962
	449.5	0.84445	0.555582		650	8455.3	0.39	8454.91	0.47775
	450	0.85096	0.559865		650.5	8502.04	0.314	8501.72	0.480396
	450.5	0.85842	0.564773		651	8549.97	-0.146	8550.12	0.48313
	451	0.867028	0.570436		651.5	8589.98	0.277	8589.71	0.485367
	451.5	0.873814	0.574901		652	8713.91	0.484	8713.42	0.492358
	452	0.881881	0.580209		652.5	8833.72	0.707	8833.02	0.499116
	452.5	0.889252	0.585058		653	8897.73	0.706	8897.03	0.502733
	453	0.896856	0.590061		653.5	8970.77	0.237	8970.54	0.506886
	453.5	0.905793	0.595941		654	9069.89	0.033	9069.86	0.512498
	454	0.913392	0.60094		654.5	9180.24	0.427	9179.81	0.518712
	454.5	0.921584	0.60633		655	9309.78	0.28	9309.5	0.52604
	455	0.93004	0.611893		655.5	9416.87	-0.232	9417.1	0.53212
	455.5	0.936492	0.616138		656	9560.24	-0.376	9560.62	0.540229
	456	0.944032	0.621099		656.5	9701.62	0.54	9701.08	0.548166
	456.5	0.952366	0.626582		657	9807.51	0.758	9806.75	0.554137
	457	0.960665	0.632042		657.5	9954.88	1	9953.88	0.562451
	457.5	0.968228	0.637018		658	10157.7	0.328	10157.3	0.573947
	458	0.976674	0.642575		658.5	10279	0.491	10278.5	0.580793
	458.5	0.985392	0.648311		659	10456.9	0.912	10456	0.590825
	459	0.992912	0.653258		659.5	10577.3	0.932	10576.4	0.597624
	459.5	0.999701	0.657725		660	10753.3	0.608	10752.7	0.607587
	460	1.00922	0.663985		660.5	10875.4	0.294	10875.1	0.614504
	460.5	1.01712	0.669185		661	11086.1	0.187	11085.9	0.626416
	461	1.02584	0.674921		661.5	11279.8	0.448	11279.3	0.637345
	461.5	1.0327	0.679436		662	11504.3	0.404	11503.9	0.650037
	462	1.04126	0.685066		662.5	11617.6	1.389	11616.2	0.656381
	462.5	1.04914	0.690249		663	11837.5	0.384	11837.2	0.668866
	463	1.05673	0.695243		663.5	12014.7	0.605	12014.1	0.678866
	463.5	1.06628	0.701528		664	12279.2	0.508	12278.7	0.693815
	464	1.07181	0.705166		664.5	12435.7	1.183	12434.5	0.702622
	464.5	1.081	0.711211		665	12652.1	0.052	12652.1	0.714915
	465	1.08825	0.715984		665.5	12818.5	0.266	12818.3	0.724304
	465.5	1.09818	0.722518		666	13055.7	1.006	13054.7	0.737664
	466	1.1028	0.725555		666.5	13294.4	1.17	13293.2	0.751144
	466.5	1.11206	0.731646		667	13509.1	0.663	13508.4	0.763301
	467	1.11852	0.735898		667.5	13727.7	0.891	13726.8	0.775643
	467.5	1.12678	0.741332		668	13919.9	0.668	13919.2	0.786513
	468	1.13527	0.746921		668.5	14161.1	0.593	14160.5	0.80015
	468.5	1.14175	0.751185		669	14443.3	1.385	14441.9	0.81605
	469	1.1497	0.756412		669.5	14681.8	0.274	14681.5	0.82959
	469.5	1.15715	0.761311		670	14837.7	0.838	14836.9	0.838368
	470	1.16512	0.766561		670.5	15086.7	1.056	15085.6	0.852424
	470.5	1.17254	0.771436		671	15301.9	0.564	15301.3	0.86461
	471	1.18068	0.776796		671.5	15559.2	0.614	15558.6	0.87915
	471.5	1.18737	0.781194		672	15724.7	0.225	15724.5	0.888523
	472	1.19611	0.786947		672.5	16003.2	-0.031	16003.3	0.904276
	472.5	1.204	0.79214		673	16156.6	0.018	16156.6	0.91294
	473	1.2098	0.795952		673.5	16389.8	0.333	16389.5	0.926099
	473.5	1.21781	0.801223		674	16511.7	0.311	16511.4	0.932987
	474	1.2242	0.80543		674.5	16750.8	-0.18	16750.9	0.946524
	474.5	1.23223	0.810709		675	16919	0.319	16918.7	0.956004
	475	1.23799	0.8145		675.5	17100.1	0.131	17099.9	0.966243
	475.5	1.24582	0.819653		676	17153.3	1.278	17152	0.969185
	476	1.25258	0.824098		676.5	17333.7	0.486	17333.2	0.979423
	476.5	1.26001	0.828986		677	17421.5	0.706	17420.8	0.984373
	477	1.26693	0.833542		677.5	17507.2	0.107	17507.1	0.989251
	477.5	1.27355	0.837895		678	17560	-0.172	17560.2	0.99225
	478	1.27942	0.841759		678.5	17621.5	0.783	17620.7	0.99567
	478.5	1.28681	0.846619		679	17697.3	0	17697.3	1
	479	1.29166	0.84981		679.5	17678	-0.336	17678.3	0.998927
	479.5	1.29917	0.854753		680	17649.7	0.817	17648.9	0.997265
	480	1.30864	0.860984		680.5	17655.6	0.397	17655.2	0.99762
	480.5	1.3144	0.864771		681	17613.8	0.5	17613.3	0.995254
	481	1.32125	0.869282		681.5	17531	-0.497	17531.5	0.990632
	481.5	1.32877	0.874224		682	17447.1	0.097	17447	0.985855
	482	1.33407	0.877715		682.5	17369.2	0.098	17369.1	0.981454
	482.5	1.33919	0.881082		683	17216.5	0.265	17216.2	0.972815
	483	1.34678	0.886076		683.5	17035.6	0.534	17035.1	0.96258
	483.5	1.3536	0.890559		684	16871.3	0.72	16870.6	0.953284
	484	1.3596	0.894511		684.5	16755.4	-0.09	16755.5	0.946779
	484.5	1.36612	0.8988		685	16591.9	0.783	16591.1	0.937492
	485	1.37171	0.902478		685.5	16298.3	0.473	16297.8	0.920919
	485.5	1.37862	0.907022		686	16053.6	0.086	16053.5	0.907117
	486	1.38323	0.910056		686.5	15777.5	0.346	15777.2	0.891501
	486.5	1.39026	0.914681		687	15656.1	0.447	15655.7	0.884636
	487	1.39638	0.918708		687.5	15397.8	0.314	15397.5	0.870047
	487.5	1.40111	0.921819		688	15139.7	0.775	15138.9	0.855436
	488	1.40665	0.925469		688.5	14800.6	0.675	14799.9	0.836279
	488.5	1.41266	0.929421		689	14539.4	0.44	14538.9	0.821532
	489	1.41654	0.931969		689.5	14151.9	-0.515	14152.4	0.799693
	489.5	1.42403	0.936903		690	13952.4	0.19	13952.3	0.788382
	490	1.43104	0.941513		690.5	13672.7	0.705	13672	0.772545
	490.5	1.43361	0.943202		691	13428.9	0.646	13428.2	0.758772
	491	1.43813	0.946178		691.5	13056.8	-0.241	13057.1	0.7378
	491.5	1.4432	0.949513		692	12725.7	0.383	12725.3	0.719053
	492	1.44949	0.953653		692.5	12498	-0.369	12498.4	0.706228
	492.5	1.45471	0.957082		693	12272	-0.357	12272.4	0.693458
	493	1.45887	0.959821		693.5	11943.4	0.5	11942.9	0.674839
	493.5	1.46658	0.964893		694	11653.8	0.57	11653.2	0.658472
	494	1.46722	0.965318		694.5	11413.9	0.028	11413.9	0.644948
	494.5	1.47236	0.968699		695	11155.6	0.687	11154.9	0.630318
	495	1.47671	0.971557		695.5	10931.4	0.113	10931.3	0.617678
	495.5	1.47781	0.972284		696	10706.4	0.336	10706.1	0.604954
	496	1.48355	0.976063		696.5	10430.5	0.35	10430.2	0.589364
	496.5	1.48701	0.978335		697	10211.8	-0.152	10212	0.577036
	497	1.48945	0.979943		697.5	9867.72	0.333	9867.39	0.557563
	497.5	1.4906	0.980701		698	9694.4	0.749	9693.65	0.547747
	498	1.49308	0.982328		698.5	9542.95	0.22	9542.73	0.539218
	498.5	1.49746	0.98521		699	9376.79	0.289	9376.5	0.529826
	499	1.49794	0.985528		699.5	9038.81	-0.367	9039.17	0.510765
	499.5	1.50155	0.9879		700	8806.53	-0.194	8806.73	0.49763
	500	1.50409	0.989573		700.5	8639.43	0.282	8639.15	0.488161
	500.5	1.50719	0.991611		701	8504.62	1.097	8503.53	0.480498
	501	1.50817	0.992257		701.5	8306.66	0.174	8306.48	0.469364
	501.5	1.50866	0.992583		702	8077.98	-0.1	8078.08	0.456457
	502	1.50874	0.992631		702.5	7949.35	-0.178	7949.53	0.449194
	502.5	1.51214	0.994871		703	7754.41	-0.23	7754.64	0.438182
	503	1.51102	0.994135		703.5	7543.07	0.442	7542.62	0.426201
	503.5	1.51492	0.996697		704	7423.71	0.758	7422.95	0.419439
	504	1.51521	0.996893		704.5	7282.7	0.007	7282.69	0.411514
	504.5	1.51751	0.998405		705	7140.87	-0.4	7141.27	0.403523
	505	1.51425	0.99626		705.5	6923.19	0.48	6922.71	0.391173
	505.5	1.51566	0.997188		706	6761.7	-0.659	6762.36	0.382112
	506	1.51696	0.998041		706.5	6677.8	-0.638	6678.43	0.377369
	506.5	1.51733	0.998281		707	6575.62	0.717	6574.91	0.37152
	507	1.51759	0.998455		707.5	6429.38	-0.007	6429.39	0.363297
	507.5	1.51828	0.998911		708	6276.27	-0.851	6277.12	0.354693
	508	1.51933	0.999597		708.5	6163.31	0.388	6162.92	0.34824
	508.5	1.51692	0.998013		709	6111.85	1.955	6109.89	0.345244
	509	1.51791	0.998666		709.5	5990.84	-0.976	5991.82	0.338572
	509.5	1.51994	1		710	5874.19	-1.08	5875.27	0.331986
	510	1.51862	0.999132		710.5	5789.04	0.062	5788.98	0.32711
	510.5	1.51714	0.99816		711	5692.04	0.392	5691.65	0.32161
	511	1.51859	0.999111		711.5	5588.9	-0.711	5589.62	0.315845
	511.5	1.51831	0.998926		712	5529.89	0.841	5529.05	0.312423
	512	1.5187	0.999187		712.5	5489.04	-0.471	5489.51	0.310189
	512.5	1.51641	0.997678		713	5432.67	1.076	5431.6	0.306916
	513	1.51782	0.998604		713.5	5324.53	0.678	5323.85	0.300828
	513.5	1.51556	0.99712		714	5253.25	-0.166	5253.42	0.296848
	514	1.51905	0.999415		714.5	5213.87	0.878	5212.99	0.294564
	514.5	1.51389	0.996018		715	5193.35	0.184	5193.16	0.293443
	515	1.51531	0.996953		715.5	5166.75	0.185	5166.56	0.29194
	515.5	1.5126	0.995172		716	5089.15	0.549	5088.6	0.287535
	516	1.51229	0.994971		716.5	5082.09	0.399	5081.69	0.287144
	516.5	1.51096	0.994092		717	5007.37	0.272	5007.1	0.28293
	517	1.51388	0.996012		717.5	5012.78	0.495	5012.29	0.283223
	517.5	1.50961	0.993207		718	4963.94	0.665	4963.27	0.280453
	518	1.50815	0.992244		718.5	4941.36	-0.641	4942	0.279251
	518.5	1.50743	0.991771		719	4900.94	1.622	4899.31	0.276839
	519	1.50631	0.991031		719.5	4885.3	0.69	4884.61	0.276008
	519.5	1.50231	0.988399		720	4836.39	0.532	4835.86	0.273254
	520	1.5031	0.988919		720.5	4847.49	-0.008	4847.49	0.273911
	520.5	1.50013	0.986967		721	4827.86	-0.151	4828.01	0.27281
	521	1.49861	0.985969		721.5	4835.51	0.346	4835.17	0.273214
	521.5	1.49699	0.984901		722	4770.33	0.37	4769.96	0.26953
	522	1.49541	0.983866		722.5	4801.62	-0.555	4802.18	0.27135
	522.5	1.49158	0.981341		723	4765.33	0.36	4764.97	0.269248
	523	1.48979	0.980166		723.5	4813.5	-0.017	4813.52	0.271991
	523.5	1.48871	0.979456		724	4781.32	-0.332	4781.65	0.27019
	524	1.48668	0.97812		724.5	4785.84	-0.477	4786.32	0.270454
	524.5	1.48405	0.976387		725	4778.54	1.335	4777.2	0.269939
	525	1.4835	0.976028		725.5	4814.34	-0.771	4815.11	0.272081
	525.5	1.47967	0.973507		726	4790.12	-0.258	4790.38	0.270684
	526	1.47708	0.971802		726.5	4836.91	-0.104	4837.02	0.273319
	526.5	1.47585	0.970994		727	4818.52	0.92	4817.6	0.272222
	527	1.4724	0.968724		727.5	4830.17	1.259	4828.91	0.272861
	527.5	1.4685	0.966157		728	4821.4	0.436	4820.96	0.272412
	528	1.46552	0.964198		728.5	4834.93	-0.673	4835.6	0.273239
	528.5	1.46334	0.96276		729	4857.72	0.09	4857.63	0.274484
	529	1.46019	0.960692		729.5	4868.72	0.555	4868.16	0.275079
	529.5	1.4542	0.956749		730	4855.58	0	4855.58	0.274368
	530	1.44962	0.953738		730.5	4884.82	0.731	4884.09	0.275979
	530.5	1.44588	0.951278		731	4895.47	0.205	4895.27	0.27661
	531	1.44179	0.948587		731.5	4899.6	1.486	4898.11	0.276771
	531.5	1.43931	0.946952		732	4907.63	-0.216	4907.85	0.277321
	532	1.43215	0.94224		732.5	4913.93	-0.076	4914.01	0.277669
	532.5	1.42847	0.939823		733	4913.07	0.201	4912.87	0.277605
	533	1.42311	0.936295		733.5	4903.65	-0.996	4904.64	0.27714
	533.5	1.4173	0.932472		734	4922.19	0.559	4921.63	0.2781
	534	1.41056	0.92804		734.5	4936.75	0.466	4936.29	0.278928
	534.5	1.40627	0.925213		735	4953.93	1.759	4952.17	0.279826
	535	1.39931	0.920636		735.5	4907.33	0.098	4907.23	0.277287
	535.5	1.39189	0.915754		736	4956.08	0.346	4955.73	0.280027
	536	1.38684	0.912433		736.5	4939.38	-0.04	4939.42	0.279105
	536.5	1.37831	0.906817		737	4969.89	0.913	4968.98	0.280776
	537	1.36878	0.900547		737.5	4934.09	1.171	4932.92	0.278738
	537.5	1.36267	0.896532		738	4969.65	0.081	4969.57	0.280809
	538	1.35318	0.890285		738.5	4931.95	1.578	4930.37	0.278594
	538.5	1.34689	0.88615		739	4982.72	0.482	4982.23	0.281524
	539	1.33863	0.880713		739.5	4938.77	0.91	4937.86	0.279017
	539.5	1.32911	0.874453		740	4978.84	1.345	4977.49	0.281256
	540	1.31918	0.867918		740.5	4970.45	-0.114	4970.57	0.280865
	540.5	1.31165	0.862964		741	4984.91	0.921	4983.99	0.281624
	541	1.30183	0.856503		741.5	4973.73	-0.23	4973.96	0.281057
	541.5	1.29352	0.851035		742	4999.56	0.583	4998.97	0.28247
	542	1.283	0.844111		742.5	5019.01	0.553	5018.46	0.283571
	542.5	1.27415	0.838291		743	5019.24	3.67	5015.57	0.283408
	543	1.26427	0.831792		743.5	4968.09	2.428	4965.66	0.280588
	543.5	1.25508	0.825745		744	5062.88	0.744	5062.13	0.286039
	544	1.24707	0.820476		744.5	5046.49	2.083	5044.41	0.285038
	544.5	1.23561	0.812938		745	5121.72	1.547	5120.17	0.289319
	545	1.22693	0.807226		745.5	5084.89	-1.048	5085.94	0.287385
	545.5	1.21935	0.802234		746	5131.45	-2.399	5133.85	0.290092
	546	1.21036	0.796319		746.5	5156.5	0.264	5156.23	0.291357
	546.5	1.20094	0.790126		747	5173.18	-1.114	5174.29	0.292377
	547	1.19008	0.782982		747.5	5185.84	1.742	5184.1	0.292931
	547.5	1.18091	0.776949		748	5268.5	2.316	5266.18	0.297569
	548	1.1711	0.770491		748.5	5277.16	0.771	5276.39	0.298146
	548.5	1.16201	0.764513		749	5263.6	0.642	5262.96	0.297387
	549	1.15353	0.75893		749.5	5306.59	2.011	5304.57	0.299739
	549.5	1.14256	0.751715		750	5327.43	1.233	5326.2	0.30096
	550	1.13491	0.746681		750.5	5317.96	1.833	5316.13	0.300391
	550.5	1.12488	0.740086		751	5302.7	1.109	5301.59	0.29957
	551	1.11681	0.734775		751.5	5328.1	3.013	5325.09	0.300898
	551.5	1.1054	0.727268		752	5293.54	0.102	5293.44	0.29911
	552	1.09723	0.72189		752.5	5286.06	2.598	5283.46	0.298545
	552.5	1.08803	0.715835		753	5240.73	1.607	5239.12	0.29604
	553	1.07996	0.710531		753.5	5260.05	1.364	5258.69	0.297146
	553.5	1.06994	0.703935		754	5214.07	0.249	5213.82	0.29461
	554	1.06176	0.698553		754.5	5198.06	0.886	5197.17	0.29367
	554.5	1.05281	0.692669		755	5131.14	2.616	5128.52	0.289791
	555	1.04436	0.687108		755.5	5141.72	3.5	5138.22	0.290338
	555.5	1.03471	0.680758		756	5089.27	2.17	5087.1	0.28745
	556	1.025	0.674366		756.5	5067.4	4.092	5063.31	0.286106
	556.5	1.01578	0.668304		757	5011.61	7.678	5003.93	0.282751
	557	1.00786	0.663092		757.5	5005.36	5.245	5000.12	0.282535
	557.5	0.997082	0.656002		758	4926.61	7.042	4919.56	0.277983
	558	0.988241	0.650185		758.5	4938.31	9.429	4928.89	0.27851
	558.5	0.979381	0.644356		759	4885.17	9.26	4875.91	0.275517
	559	0.970103	0.638252		759.5	4840.64	10.776	4829.87	0.272915
	559.5	0.961911	0.632862		760	4674.25	14.28	4659.97	0.263315
	560	0.952526	0.626687		760.5	4701.98	11.391	4690.59	0.265045
	560.5	0.942538	0.620116		761	4605.77	14.802	4590.97	0.259416
	561	0.932996	0.613838		761.5	4574.73	15.034	4559.7	0.257649
	561.5	0.92614	0.609327		762	4471.82	15.778	4456.04	0.251792
	562	0.91647	0.602965		762.5	4446.65	18.797	4427.86	0.250199
	562.5	0.908435	0.597679		763	4345.02	18.885	4326.13	0.244451
	563	0.899463	0.591776		763.5	4329.7	20.961	4308.74	0.243468
	563.5	0.892982	0.587512		764	4172.11	20.913	4151.2	0.234567
	564	0.88421	0.581741		764.5	4187.43	21.202	4166.23	0.235415
	564.5	0.877252	0.577163		765	4074.63	21.736	4052.89	0.229011
	565	0.869369	0.571977		765.5	4026.8	19.325	4007.48	0.226445
	565.5	0.862682	0.567577		766	3905.56	20.33	3885.23	0.219537
	566	0.856717	0.563653		766.5	3893.51	22.535	3870.97	0.218732
	566.5	0.849822	0.559116		767	3816.8	21.523	3795.27	0.214455
	567	0.843483	0.554946		767.5	3737.95	18.683	3719.27	0.21016
	567.5	0.837906	0.551276		768	3613.18	17.115	3596.06	0.203198
	568	0.834099	0.548772		768.5	3579.67	12.952	3566.71	0.20154
	568.5	0.82924	0.545575		769	3511.89	16.661	3495.23	0.197501
	569	0.823913	0.54207		769.5	3435.26	13.822	3421.44	0.193331
	569.5	0.819416	0.539111		770	3343.49	12.771	3330.71	0.188204
	570	0.815302	0.536405		770.5	3329.36	10	3319.36	0.187563
	570.5	0.812685	0.534683		771	3231.48	5.285	3226.19	0.182298
	571	0.809046	0.532289		771.5	3152.57	10.556	3142.02	0.177542
	571.5	0.804278	0.529152		772	3090.45	5.355	3085.09	0.174325
	572	0.801083	0.52705		772.5	3072.91	1.965	3070.95	0.173526
	572.5	0.797059	0.524402		773	2977.51	1.471	2976.04	0.168163
	573	0.794334	0.522609		773.5	2897.05	2.271	2894.78	0.163571
	573.5	0.79014	0.51985		774	2865.99	0.868	2865.12	0.161895
	574	0.787338	0.518007		774.5	2840.05	-2.341	2842.39	0.160611
	574.5	0.782397	0.514756		775	2803.39	1.155	2802.23	0.158342
	575	0.777802	0.511733		775.5	2756.06	0.251	2755.81	0.155719
	575.5	0.773681	0.509021		776	2705.73	2.213	2703.52	0.152764
	576	0.769825	0.506484		776.5	2655.11	-0.311	2655.42	0.150047
	576.5	0.766036	0.503992		777	2638.11	1.79	2636.32	0.148967
	577	0.760767	0.500525		777.5	2571.68	-1.454	2573.14	0.145397
	577.5	0.754207	0.496209		778	2567.8	1.328	2566.47	0.14502
	578	0.75035	0.493671		778.5	2521.84	-1.176	2523.01	0.142565
	578.5	0.743681	0.489284		779	2483.23	-1.305	2484.53	0.14039
	579	0.738274	0.485726		779.5	2399.63	-0.073	2399.7	0.135597
	579.5	0.732268	0.481775		780	2468.38	-1.095	2469.48	0.139539
	580	0.726028	0.477669		780.5	2385.17	-0.455	2385.63	0.134801
	580.5	0.719086	0.473102		781	2366.36	1.06	2365.3	0.133653
	581	0.713042	0.469126		781.5	2276.36	2.558	2273.8	0.128483
	581.5	0.705488	0.464156		782	2271.81	3.166	2268.64	0.128191
	582	0.698396	0.45949		782.5	2222.54	1.564	2220.98	0.125498
	582.5	0.691247	0.454786		783	2207.04	2.263	2204.78	0.124583
	583	0.683912	0.44996		783.5	2134.99	2.016	2132.98	0.120525
	583.5	0.67597	0.444735		784	2114.59	3.889	2110.7	0.119267
	584	0.667634	0.439251		784.5	2066.87	0.32	2066.55	0.116772
	584.5	0.659269	0.433747		785	2040.24	-0.183	2040.42	0.115295
	585	0.651169	0.428418		785.5	2014.28	2.836	2011.45	0.113658
	585.5	0.642621	0.422794		786	1987.55	4.465	1983.09	0.112056
	586	0.634036	0.417146		786.5	1939.11	2.6	1936.51	0.109424
	586.5	0.625512	0.411538		787	1899.04	1.873	1897.16	0.1072
	587	0.616188	0.405403		787.5	1864.41	0.974	1863.44	0.105295
	587.5	0.607331	0.399576		788	1845.75	1.368	1844.38	0.104218
	588	0.598298	0.393633		788.5	1795.23	0.567	1794.67	0.101409
	588.5	0.589108	0.387587		789	1802.71	0.831	1801.88	0.101817
	589	0.580333	0.381814		789.5	1732.7	1.574	1731.13	0.0978187
	589.5	0.571654	0.376103		790	1730.94	-0.366	1731.3	0.0978284
	590	0.561959	0.369725		790.5	1679.36	0	1679.36	0.0948933
	590.5	0.553119	0.363909		791	1685.31	1.734	1683.58	0.0951316
	591	0.54567	0.359008		791.5	1637.57	-0.759	1638.32	0.0925746
	591.5	0.535086	0.352045		792	1597.17	1.177	1595.99	0.0901825
	592	0.526646	0.346492		792.5	1583.5	1.115	1582.39	0.089414
	592.5	0.518858	0.341368		793	1567.71	-0.133	1567.84	0.0885919
	593	0.510064	0.335582		793.5	1561.02	-0.443	1561.46	0.0882315
	593.5	0.501984	0.330266		794	1539.02	0.133	1538.89	0.0869561
	594	0.492695	0.324155		794.5	1510.45	0.667	1509.78	0.0853114
	594.5	0.485111	0.319165		795	1475.09	1.88	1473.21	0.0832449
	595	0.475899	0.313104		795.5	1478.15	-0.883	1479.03	0.0835736
	595.5	0.469153	0.308666		796	1461.68	-0.655	1462.33	0.0826301
	596	0.460925	0.303253		796.5	1437.16	2.001	1435.16	0.0810948
	596.5	0.453827	0.298583		797	1399.95	-1.387	1401.34	0.0791836
	597	0.445258	0.292945		797.5	1404.09	-3.285	1407.38	0.0795249
	597.5	0.437719	0.287985		798	1370.35	0.596	1369.76	0.0773991
	598	0.430333	0.283125		798.5	1376.04	-0.301	1376.34	0.077771
	598.5	0.422461	0.277946		799	1356.37	-1.114	1357.49	0.0767056
	599	0.41437	0.272623		799.5	1345.07	2.795	1342.28	0.0758462
	599.5	0.406343	0.267342		800	1306.18	2.88	1303.3	0.0736439
	600	0.398205	0.261988
	600.5	0.391118	0.257325
	601	0.383221	0.252129
	601.5	0.375847	0.247278
	602	0.368561	0.242484
	602.5	0.360257	0.237021
	603	0.352461	0.231892
	603.5	0.34433	0.226542
	604	0.336121	0.221141
	604.5	0.328729	0.216278
	605	0.320883	0.211116
	605.5	0.31314	0.206022
	606	0.30434	0.200232
	606.5	0.296267	0.19492
	607	0.287756	0.189321
	607.5	0.280331	0.184436
	608	0.271812	0.178831
	608.5	0.265117	0.174426
	609	0.255512	0.168107
	609.5	0.248335	0.163385
	610	0.239518	0.157584
	610.5	0.231263	0.152153
	611	0.223527	0.147063
	611.5	0.215919	0.142058
	612	0.207481	0.136506
	612.5	0.199228	0.131076
	613	0.191343	0.125889
	613.5	0.183757	0.120898
	614	0.175967	0.115772
	614.5	0.168689	0.110984
	615	0.160185	0.105389
	615.5	0.153892	0.101249
	616	0.146351	0.0962875
	616.5	0.139746	0.0919419
	617	0.13284	0.0873983
	617.5	0.126956	0.0835271
	618	0.121002	0.0796098
	618.5	0.114592	0.0753925
	619	0.109091	0.0717733
	619.5	0.102984	0.0677554
	620	0.098299	0.064673
	620.5	0.092485	0.0608479
	621	0.087774	0.0577484
	621.5	0.083402	0.054872
	622	0.078295	0.051512
	622.5	0.07368	0.0484757
	623	0.069508	0.0457308
	623.5	0.065636	0.0431833
	624	0.061791	0.0406536
	624.5	0.058019	0.038172
	625	0.054549	0.035889
	625.5	0.050964	0.0335303
	626	0.047629	0.0313361
	626.5	0.044512	0.0292854
	627	0.041257	0.0271439
	627.5	0.03923	0.0258103
	628	0.036671	0.0241266
	628.5	0.033836	0.0222614
	629	0.031382	0.0206469
	629.5	0.029946	0.0197021
	630	0.027619	0.0181711
	630.5	0.025453	0.0167461
	631	0.024166	0.0158993
	631.5	0.022115	0.0145499
	632	0.020669	0.0135986
	632.5	0.020265	0.0133328
	633	0.018074	0.0118913
	633.5	0.017292	0.0113768
	634	0.015153	0.00996949
	634.5	0.014116	0.00928722
	635	0.013784	0.00906879
	635.5	0.012623	0.00830494
	636	0.01169	0.0076911
	636.5	0.011018	0.00724898
	637	0.009853	0.0064825
	637.5	0.00937	0.00616473
	638	0.008635	0.00568115
	638.5	0.008706	0.00572787
	639	0.006995	0.00460216
	639.5	0.007058	0.00464361
	640	0.007217	0.00474822
	640.5	0.006897	0.00453769
	641	0.00612	0.00402648
	641.5	0.005691	0.00374423
	642	0.004968	0.00326855
	642.5	0.005221	0.00343501
	643	0.005633	0.00370607
	643.5	0.00501	0.00329619
	644	0.004463	0.0029363
	644.5	0.005223	0.00343632
	645	0.004163	0.00273893
	645.5	0.0038	0.0025001
	646	0.00329	0.00216456
	646.5	0.003818	0.00251194
	647	0.002804	0.00184481
	647.5	0.003544	0.00233167
	648	0.002775	0.00182573
	648.5	0.003572	0.0023501
	649	0.002724	0.00179218
	649.5	0.002391	0.00157309
	650	0.002396	0.00157638
	650.5	0.003043	0.00200206
	651	0.002026	0.00133295
	651.5	0.002562	0.0016856
	652	0.002096	0.001379
	652.5	0.001851	0.00121781
	653	0.001736	0.00114215
	653.5	0.00219	0.00144085
	654	0.001612	0.00106057
	654.5	0.001387	0.000912537
	655	0.002063	0.00135729
	655.5	0.0023	0.00151322
	656	0.002285	0.00150335
	656.5	0.001548	0.00101846
	657	0.00146	0.000960565
	657.5	0.001409	0.000927011
	658	0.001332	0.000876352
	658.5	0.000472	0.000310539
	659	0.000679	0.000446729
	659.5	0.001356	0.000892142
	660	0.001579	0.00103886
	660.5	0.001572	0.00103425
	661	0.000977	0.000642789
	661.5	0.001273	0.000837534
	662	0.001403	0.000923064
	662.5	0.001468	0.000965829
	663	0.001286	0.000846087
	663.5	0.001397	0.000919116
	664	0.000982	0.000646079
	664.5	0.000732	0.000481599
	665	0.001034	0.000680291
	665.5	0.001455	0.000957276
	666	0.000307	0.000201982
	666.5	0.00054	0.000355278
	667	0.000615	0.000404622
	667.5	-0.000177	-0.000116452
	668	0.000531	0.000349356
	668.5	0.000855	0.000562523
	669	0.000406	0.000267116
	669.5	0.000713	0.000469098
	670	0.000308	0.00020264
	670.5	0.00053	0.000348698
	671	0.000387	0.000254616
	671.5	0.000214	0.000140795
	672	0.000448	0.000294749
	672.5	0.00073	0.000480283
	673	0.001054	0.000693449
	673.5	0.000206	0.000135532
	674	0.000842	0.00055397
	674.5	0.00099	0.000651342
	675	0.00075	0.000493441
	675.5	0.000589	0.000387516
	676	0.000335	0.000220404
	676.5	0.000331	0.000217772
	677	0.000694	0.000456598
	677.5	9.4e-05	6.18446e-05
	678	0.000213	0.000140137
	678.5	0.000801	0.000526995
	679	0.000583	0.000383568
	679.5	-0.000308	-0.00020264
	680	0.00025	0.00016448
	680.5	-0.000198	-0.000130268
	681	-0.000632	-0.000415806
	681.5	0.000484	0.000318434
	682	0.000582	0.00038291
	682.5	0.000195	0.000128295
	683	-3.5e-05	-2.30273e-05
	683.5	0.000209	0.000137506
	684	-5.6e-05	-3.68436e-05
	684.5	-0.000543	-0.000357251
	685	0.000514	0.000338172
	685.5	-0.000178	-0.00011711
	686	0.000709	0.000466466
	686.5	-0.000543	-0.000357251
	687	-5.3e-05	-3.48698e-05
	687.5	0.001296	0.000852666
	688	0.00082	0.000539496
	688.5	-7e-06	-4.60545e-06
	689	0.000114	7.50031e-05
	689.5	0.000686	0.000451334
	690	-0.000236	-0.000155269
	690.5	-9.1e-05	-5.98709e-05
	691	0.000809	0.000532259
	691.5	0.000774	0.000509231
	692	-1.5e-05	-9.86882e-06
	692.5	-0.000493	-0.000324355
	693	-5.1e-05	-3.3554e-05
	693.5	-0.000809	-0.000532259
	694	0.000626	0.000411859
	694.5	4e-06	2.63169e-06
	695	-7.1e-05	-4.67124e-05
	695.5	3e-05	1.97376e-05
	696	0.000625	0.000411201
	696.5	0.000458	0.000301328
	697	-0.000727	-0.000478309
	697.5	6e-05	3.94753e-05
	698	0.000642	0.000422386
	698.5	0.000684	0.000450018
	699	0.000372	0.000244747
	699.5	-0.000135	-8.88194e-05
	700	0	0
	700.5	0.000584	0.000384226
	701	0.000359	0.000236194
	701.5	0.000118	7.76347e-05
	702	-0.000756	-0.000497389
	702.5	0.001337	0.000879641
	703	0.000906	0.000596077
	703.5	-0.000806	-0.000530285
	704	-0.000449	-0.000295407
	704.5	-0.000737	-0.000484888
	705	1.4e-05	9.2109e-06
	705.5	-0.001033	-0.000679633
	706	0.000321	0.000211193
	706.5	-0.000427	-0.000280933
	707	-0.00059	-0.000388174
	707.5	-0.001077	-0.000708582
	708	0.00043	0.000282906
	708.5	-0.000206	-0.000135532
	709	-0.001109	-0.000729635
	709.5	-0.000167	-0.000109873
	710	-0.000526	-0.000346067
	710.5	-0.000342	-0.000225009
	711	0.000183	0.0001204
	711.5	-0.000425	-0.000279617
	712	0.000193	0.000126979
	712.5	-3.2e-05	-2.10535e-05
	713	0.000667	0.000438834
	713.5	-0.000318	-0.000209219
	714	-0.000532	-0.000350014
	714.5	-0.00011	-7.23714e-05
	715	-0.000256	-0.000168428
	715.5	-0.000658	-0.000432912
	716	-0.000648	-0.000426333
	716.5	-0.000404	-0.0002658
	717	-0.000586	-0.000385542
	717.5	0.000142	9.34249e-05
	718	0.000121	7.96085e-05
	718.5	-0.000386	-0.000253958
	719	-6.4e-05	-4.2107e-05
	719.5	0.000269	0.000176981
	720	7.1e-05	4.67124e-05
	720.5	-0.001233	-0.000811217
	721	-6.2e-05	-4.07911e-05
	721.5	0.000457	0.00030067
	722	0.000746	0.000490809
	722.5	-0.000225	-0.000148032
	723	-0.000441	-0.000290143
	723.5	0.000853	0.000561207
	724	-0.000759	-0.000499362
	724.5	0.001134	0.000746083
	725	-3e-06	-1.97376e-06
	725.5	-0.000663	-0.000436202
	726	1.3e-05	8.55298e-06
	726.5	-0.000578	-0.000380279
	727	0.000666	0.000438176
	727.5	-0.000822	-0.000540812
	728	-9.6e-05	-6.31605e-05
	728.5	4.9e-05	3.22382e-05
	729	4.2e-05	2.76327e-05
	729.5	-0.001196	-0.000786874
	730	-0.000214	-0.000140795
	730.5	-2.7e-05	-1.77639e-05
	731	0	0
	731.5	-0.000374	-0.000246063
	732	-0.001507	-0.000991488
	732.5	-0.001486	-0.000977671
	733	-0.000542	-0.000356593
	733.5	-0.00095	-0.000625025
	734	0.000245	0.000161191
	734.5	0.000173	0.00011382
	735	0.001113	0.000732267
	735.5	-0.000127	-8.3556e-05
	736	0.000936	0.000615815
	736.5	-0.000485	-0.000319092
	737	-0.000391	-0.000257247
	737.5	0.000821	0.000540154
	738	-0.000519	-0.000341461
	738.5	-0.000925	-0.000608577
	739	-0.000665	-0.000437518
	739.5	0.00032	0.000210535
	740	-0.000389	-0.000255931
	740.5	-0.000266	-0.000175007
	741	-0.000348	-0.000228957
	741.5	0.000538	0.000353962
	742	-8.5e-05	-5.59233e-05
	742.5	0.000116	7.63189e-05
	743	-0.000321	-0.000211193
	743.5	-0.001771	-0.00116518
	744	-0.000669	-0.00044015
	744.5	-0.000887	-0.000583576
	745	0.000143	9.40828e-05
	745.5	-0.002117	-0.00139282
	746	0.000313	0.000205929
	746.5	0.000433	0.00028488
	747	-0.001381	-0.00090859
	747.5	-0.001024	-0.000673712
	748	-0.001539	-0.00101254
	748.5	0.000462	0.00030396
	749	-0.000607	-0.000399358
	749.5	0.000374	0.000246063
	750	-0.000123	-8.09244e-05

## Sheet: Fig 5b
Figure 5b
Abs				Flu
	MAX				Excitation	MAX
	1.21068				340nm	53199.6
		Normalized				Baseline	Corrected	Normalized		Abs max	340
Wavelength / nm	Abs.	Abs		Wavelength nm.	Intensity	Intensity	Intensity	Intensity		Flu max	397
250	0.713195	0.589088		300	7.693	-3.238	10.931	0.000205472		Flu shoulder	418	447	483
250.5	0.687044	0.567488		300.2	8.68	-5.774	14.454	0.000271694
251	0.663267	0.547848		300.4	6.966	-2.161	9.127	0.000171562
251.5	0.639241	0.528003		300.6	6.034	-2.897	8.931	0.000167877
252	0.616358	0.509102		300.8	9.819	-2.488	12.307	0.000231336
252.5	0.596752	0.492908		301	7.818	-3.629	11.447	0.000215171
253	0.575676	0.4755		301.2	6.802	-3.669	10.471	0.000196825
253.5	0.557209	0.460246		301.4	9.78	-5.968	15.748	0.000296017
254	0.543592	0.448999		301.6	5.97	-2.79	8.76	0.000164663
254.5	0.529196	0.437108		301.8	10.308	-4.495	14.803	0.000278254
255	0.513876	0.424454		302	7.403	-3.569	10.972	0.000206242
255.5	0.503581	0.41595		302.2	9.024	-5.297	14.321	0.000269194
256	0.495751	0.409483		302.4	7.726	-5.092	12.818	0.000240942
256.5	0.485743	0.401216		302.6	7.13	-2.57	9.7	0.000182332
257	0.478781	0.395466		302.8	11.201	-4.348	15.549	0.000292277
257.5	0.470289	0.388452		303	5.933	-4.386	10.319	0.000193968
258	0.468625	0.387077		303.2	9.047	-4.181	13.228	0.000248649
258.5	0.460719	0.380547		303.4	8.834	-1.264	10.098	0.000189814
259	0.457516	0.377901		303.6	8.264	-3.112	11.376	0.000213836
259.5	0.454419	0.375343		303.8	10.667	-1.926	12.593	0.000236712
260	0.452489	0.373749		304	4.515	-2.981	7.496	0.000140903
260.5	0.448455	0.370417		304.2	9.565	-3.234	12.799	0.000240585
261	0.448696	0.370616		304.4	6.871	-3.127	9.998	0.000187934
261.5	0.44581	0.368232		304.6	7.996	-0.874	8.87	0.000166731
262	0.446611	0.368894		304.8	7.61	-3.296	10.906	0.000205002
262.5	0.446186	0.368543		305	7.792	-2.404	10.196	0.000191656
263	0.445866	0.368279		305.2	9.445	-2.928	12.373	0.000232577
263.5	0.446089	0.368463		305.4	8.375	-3.567	11.942	0.000224476
264	0.44693	0.369157		305.6	8.089	-3.009	11.098	0.000208611
264.5	0.447829	0.3699		305.8	8.516	-2.501	11.017	0.000207088
265	0.450538	0.372138		306	9.101	-2.633	11.734	0.000220566
265.5	0.451628	0.373038		306.2	9.88	-1.395	11.275	0.000211938
266	0.454047	0.375036		306.4	9.246	-1.071	10.317	0.00019393
266.5	0.456883	0.377378		306.6	8.873	-2.302	11.175	0.000210058
267	0.461004	0.380782		306.8	9.688	-0.62	10.308	0.000193761
267.5	0.46313	0.382538		307	11.665	-2.349	14.014	0.000263423
268	0.468223	0.386745		307.2	9.915	-1.438	11.353	0.000213404
268.5	0.47048	0.388609		307.4	8.512	-1.332	9.844	0.000185039
269	0.475111	0.392434		307.6	7.782	-0.419	8.201	0.000154155
269.5	0.478229	0.39501		307.8	10.341	-2.149	12.49	0.000234776
270	0.479325	0.395915		308	8.548	-2.154	10.702	0.000201167
270.5	0.484966	0.400575		308.2	11.171	-2.028	13.199	0.000248104
271	0.488653	0.40362		308.4	10.579	0.778	9.801	0.000184231
271.5	0.493749	0.407829		308.6	10.924	-1.305	12.229	0.00022987
272	0.494715	0.408627		308.8	9.242	0.534	8.708	0.000163686
272.5	0.49907	0.412224		309	6.658	2.304	4.354	8.18428e-05
273	0.502711	0.415232		309.2	9.773	-1.057	10.83	0.000203573
273.5	0.505919	0.417881		309.4	10.232	-0.885	11.117	0.000208968
274	0.507602	0.419272		309.6	9.922	-1.254	11.176	0.000210077
274.5	0.513091	0.423805		309.8	10.944	0	10.944	0.000205716
275	0.512902	0.423649		310	9.331	0.202	9.129	0.000171599
275.5	0.518626	0.428377		310.2	13.86	-1.278	15.138	0.000284551
276	0.521469	0.430725		310.4	10.259	-0.671	10.93	0.000205453
276.5	0.520363	0.429812		310.6	6.783	-1.449	8.232	0.000154738
277	0.521425	0.430689		310.8	10.869	0.184	10.685	0.000200848
277.5	0.523907	0.432739		311	11.87	-1.122	12.992	0.000244213
278	0.525331	0.433915		311.2	8.262	0.411	7.851	0.000147576
278.5	0.525524	0.434075		311.4	9.443	-0.738	10.181	0.000191374
279	0.527089	0.435368		311.6	9.709	2.157	7.552	0.000141956
279.5	0.526241	0.434667		311.8	9.348	-1.114	10.462	0.000196656
280	0.527033	0.435321		312	12.018	-2.161	14.179	0.000266525
280.5	0.529453	0.43732		312.2	8.308	-1.706	10.014	0.000188235
281	0.527456	0.435671		312.4	8.826	-2.09	10.916	0.00020519
281.5	0.527846	0.435993		312.6	7.6	1.051	6.549	0.000123103
282	0.528238	0.436317		312.8	9.649	0.647	9.002	0.000169212
282.5	0.526225	0.434654		313	9.896	-0.609	10.505	0.000197464
283	0.524009	0.432823		313.2	9.011	-2.541	11.552	0.000217145
283.5	0.521269	0.43056		313.4	9.779	1.004	8.775	0.000164945
284	0.516139	0.426323		313.6	10.563	-0.556	11.119	0.000209005
284.5	0.512801	0.423566		313.8	8.067	0.238	7.829	0.000147163
285	0.508219	0.419781		314	10.364	-0.867	11.231	0.000211111
285.5	0.50624	0.418147		314.2	8.738	-2.362	11.1	0.000208648
286	0.500387	0.413312		314.4	8.718	-0.016	8.734	0.000164174
286.5	0.499531	0.412605		314.6	7.391	-0.547	7.938	0.000149212
287	0.494076	0.408099		314.8	9.583	-0.892	10.475	0.0001969
287.5	0.492707	0.406969		315	9.537	-0.342	9.879	0.000185697
288	0.486464	0.401812		315.2	9.485	0.093	9.392	0.000176543
288.5	0.483514	0.399375		315.4	9.28	1.324	7.956	0.00014955
289	0.47929	0.395886		315.6	8.434	1.737	6.697	0.000125884
289.5	0.474188	0.391672		315.8	8.287	0.832	7.455	0.000140133
290	0.468801	0.387223		316	9.339	-1.297	10.636	0.000199926
290.5	0.467181	0.385884		316.2	7.69	-0.764	8.454	0.000158911
291	0.46419	0.383414		316.4	9.343	-0.273	9.616	0.000180753
291.5	0.461197	0.380942		316.6	10.954	-0.076	11.03	0.000207333
292	0.458596	0.378793		316.8	9.853	0.745	9.108	0.000171204
292.5	0.457565	0.377942		317	9.123	0.453	8.67	0.000162971
293	0.455738	0.376433		317.2	11.159	0.27	10.889	0.000204682
293.5	0.458045	0.378338		317.4	8.728	0.374	8.354	0.000157031
294	0.458159	0.378432		317.6	9.308	-0.164	9.472	0.000178047
294.5	0.458426	0.378653		317.8	10.756	-0.629	11.385	0.000214006
295	0.460069	0.38001		318	11.312	-0.46	11.772	0.00022128
295.5	0.462439	0.381968		318.2	8.774	-0.832	9.606	0.000180565
296	0.466234	0.385102		318.4	7.178	0.706	6.472	0.000121655
296.5	0.467947	0.386517		318.6	8.476	0.5	7.976	0.000149926
297	0.471521	0.389469		318.8	10.992	0.515	10.477	0.000196938
297.5	0.477223	0.394179		319	10.342	-0.322	10.664	0.000200453
298	0.481949	0.398083		319.2	7.814	1.62	6.194	0.00011643
298.5	0.487637	0.402781		319.4	8.314	-0.508	8.822	0.000165828
299	0.494384	0.408354		319.6	8.133	-0.927	9.06	0.000170302
299.5	0.499736	0.412774		319.8	11.468	-0.755	12.223	0.000229758
300	0.505586	0.417606		320	10	0.648	9.352	0.000175791
300.5	0.511267	0.422299		320.2	7.695	0.447	7.248	0.000136242
301	0.519511	0.429108		320.4	9.97	0.2	9.77	0.000183648
301.5	0.526668	0.43502		320.6	10.002	0.744	9.258	0.000174024
302	0.534523	0.441508		320.8	9.886	1.235	8.651	0.000162614
302.5	0.540149	0.446155		321	7.967	1.472	6.495	0.000122087
303	0.548495	0.453049		321.2	8.567	-2.498	11.065	0.00020799
303.5	0.555316	0.458683		321.4	9.117	0.61	8.507	0.000159907
304	0.563433	0.465387		321.6	8.925	0.751	8.174	0.000153648
304.5	0.573849	0.473991		321.8	7.661	-2.3	9.961	0.000187238
305	0.580202	0.479238		322	9.413	-0.593	10.006	0.000188084
305.5	0.590611	0.487836		322.2	10.266	-0.847	11.113	0.000208893
306	0.59885	0.494641		322.4	11.441	-0.293	11.734	0.000220566
306.5	0.607501	0.501787		322.6	9.631	0.923	8.708	0.000163686
307	0.617889	0.510367		322.8	8.224	1.536	6.688	0.000125715
307.5	0.625946	0.517022		323	9.657	-1.236	10.893	0.000204757
308	0.634732	0.524279		323.2	10.389	-0.708	11.097	0.000208592
308.5	0.646773	0.534225		323.4	9.987	0.553	9.434	0.000177332
309	0.65625	0.542053		323.6	7.953	-0.87	8.823	0.000165847
309.5	0.66423	0.548644		323.8	7.861	-1.396	9.257	0.000174005
310	0.677944	0.559971		324	8.847	-0.317	9.164	0.000172257
310.5	0.686937	0.5674		324.2	9.879	-0.275	10.154	0.000190866
311	0.694404	0.573567		324.4	9.357	-1.255	10.612	0.000199475
311.5	0.707984	0.584784		324.6	9.935	1.297	8.638	0.00016237
312	0.718529	0.593494		324.8	7.499	-1.201	8.7	0.000163535
312.5	0.727841	0.601186		325	9.618	-1.962	11.58	0.000217671
313	0.738214	0.609754		325.2	10.541	-0.94	11.481	0.00021581
313.5	0.753651	0.622504		325.4	10.424	1.637	8.787	0.000165171
314	0.761493	0.628982		325.6	8.557	-0.324	8.881	0.000166937
314.5	0.771479	0.63723		325.8	10.988	-0.027	11.015	0.000207051
315	0.785572	0.648871		326	9.497	-1.919	11.416	0.000214588
315.5	0.79686	0.658194		326.2	12.31	-0.067	12.377	0.000232652
316	0.805241	0.665117		326.4	7.058	-1.447	8.505	0.00015987
316.5	0.822456	0.679336		326.6	7.827	-1.052	8.879	0.0001669
317	0.835915	0.690453		326.8	10.187	1.33	8.857	0.000166486
317.5	0.847503	0.700025		327	8.365	-0.545	8.91	0.000167483
318	0.858358	0.708991		327.2	9.735	0.426	9.309	0.000174983
318.5	0.873064	0.721138		327.4	8.913	-0.013	8.926	0.000167783
319	0.882479	0.728914		327.6	10.08	1.046	9.034	0.000169813
319.5	0.893392	0.737928		327.8	9.624	0.371	9.253	0.00017393
320	0.907477	0.749562		328	9.805	0.396	9.409	0.000176862
320.5	0.918526	0.758689		328.2	11.369	1.093	10.276	0.000193159
321	0.93213	0.769925		328.4	12.243	0.353	11.89	0.000223498
321.5	0.943343	0.779187		328.6	9.464	2.245	7.219	0.000135697
322	0.953482	0.787562		328.8	10.33	2.082	8.248	0.000155039
322.5	0.963617	0.795933		329	9.985	2.26	7.725	0.000145208
323	0.974609	0.805012		329.2	11.224	3.373	7.851	0.000147576
323.5	0.990732	0.81833		329.4	11.672	4.653	7.019	0.000131937
324	0.998067	0.824388		329.6	10.701	3.793	6.908	0.000129851
324.5	1.01133	0.835347		329.8	13.837	6.117	7.72	0.000145114
325	1.01644	0.839563		330	15.345	6.571	8.774	0.000164926
325.5	1.03284	0.853113		330.2	16.263	11.613	4.65	8.74067e-05
326	1.04045	0.859398		330.4	18.321	13.944	4.377	8.22751e-05
326.5	1.05492	0.87135		330.6	22.037	23.256	-1.219	-2.29137e-05
327	1.06287	0.877916		330.8	27.434	27.583	-0.149	-2.80077e-06
327.5	1.07039	0.884124		331	27.924	39.732	-11.808	-0.000221957
328	1.08011	0.892151		331.2	36.048	51.569	-15.521	-0.000291751
328.5	1.08887	0.899393		331.4	45.383	66.1	-20.717	-0.000389421
329	1.09933	0.908027		331.6	55.268	92.79	-37.522	-0.000705307
329.5	1.11078	0.917491		331.8	64.769	113.2	-48.431	-0.000910365
330	1.11856	0.923911		332	78.921	133.155	-54.234	-0.00101944
330.5	1.12766	0.931431		332.2	89.308	159.666	-70.358	-0.00132253
331	1.13811	0.940065		332.4	101.16	178.556	-77.396	-0.00145482
331.5	1.14239	0.9436		332.6	125.273	225.541	-100.268	-0.00188475
332	1.14571	0.946342		332.8	142.047	259.063	-117.016	-0.00219957
332.5	1.15862	0.957001		333	160.849	306.218	-145.369	-0.00273252
333	1.16525	0.96248		333.2	191.157	358.439	-167.282	-0.00314442
333.5	1.16789	0.964662		333.4	225.364	422.569	-197.205	-0.00370689
334	1.17626	0.97157		333.6	266.169	543.501	-277.332	-0.00521305
334.5	1.17968	0.974394		333.8	321.144	616.265	-295.121	-0.00554743
335	1.18657	0.980086		334	369.599	729.42	-359.821	-0.00676361
335.5	1.18792	0.981203		334.2	431.438	833.057	-401.619	-0.00754929
336	1.1927	0.985155		334.4	483.773	933.368	-449.595	-0.0084511
336.5	1.19718	0.988851		334.6	567.658	1110.98	-543.32	-0.0102129
337	1.20379	0.994315		334.8	632.888	1210.73	-577.845	-0.0108618
337.5	1.1968	0.988543		335	681.895	1344.15	-662.258	-0.0124486
338	1.20976	0.999242		335.2	734.578	1435.1	-700.518	-0.0131677
338.5	1.20918	0.998768		335.4	779.717	1519.19	-739.471	-0.0138999
339	1.20863	0.998309		335.6	842.581	1677.55	-834.971	-0.0156951
339.5	1.20856	0.99825		335.8	886.838	1766.47	-879.631	-0.0165346
340	1.21068	1		336	943.767	1862.98	-919.212	-0.0172786
340.5	1.20843	0.998149		336.2	1000.76	1970.38	-969.622	-0.0182261
341	1.20784	0.997656		336.4	1062.57	2135.83	-1073.26	-0.0201742
341.5	1.20858	0.998271		336.6	1150.11	2296.55	-1146.44	-0.0215498
342	1.20295	0.993618		336.8	1203.83	2435.21	-1231.38	-0.0231465
342.5	1.19912	0.990458		337	1298.01	2582.42	-1284.42	-0.0241434
343	1.19566	0.987601		337.2	1354	2730.45	-1376.45	-0.0258734
343.5	1.18676	0.980242		337.4	1422.73	2848.96	-1426.23	-0.0268091
344	1.18906	0.982142		337.6	1489.49	3029.41	-1539.93	-0.0289462
344.5	1.18292	0.977076		337.8	1559.88	3125.79	-1565.91	-0.0294346
345	1.17561	0.971037		338	1610.81	3224.19	-1613.38	-0.0303269
345.5	1.16768	0.964489		338.2	1641.48	3282.38	-1640.9	-0.0308442
346	1.16275	0.960411		338.4	1671.82	3364.14	-1692.32	-0.0318108
346.5	1.15249	0.951937		338.6	1697.03	3445.74	-1748.72	-0.0328709
347	1.14511	0.945845		338.8	1732.06	3478.9	-1746.85	-0.0328357
347.5	1.13616	0.938453		339	1759.15	3532.12	-1772.97	-0.0333267
348	1.12757	0.931353		339.2	1771.21	3562.22	-1791.01	-0.0336659
348.5	1.1177	0.923199		339.4	1793.85	3621.18	-1827.33	-0.0343485
349	1.10993	0.916787		339.6	1794.36	3642.94	-1848.58	-0.034748
349.5	1.09601	0.905285		339.8	1805.31	3658.37	-1853.06	-0.0348322
350	1.08545	0.896566		340	1782.84	3624.72	-1841.88	-0.0346222
350.5	1.07574	0.888544		340.2	1788.12	3611.73	-1823.61	-0.0342787
351	1.06227	0.877421		340.4	1762.28	3581.82	-1819.54	-0.0342022
351.5	1.04947	0.866842		340.6	1721.15	3479.23	-1758.08	-0.0330469
352	1.03674	0.856332		340.8	1678.32	3405.28	-1726.96	-0.032462
352.5	1.02391	0.845733		341	1642.6	3316.22	-1673.62	-0.0314593
353	1.00695	0.831723		341.2	1587.57	3276.66	-1689.1	-0.0317502
353.5	0.994182	0.821179		341.4	1553.33	3177.34	-1624.01	-0.0305267
354	0.978885	0.808544		341.6	1497.55	3066.9	-1569.35	-0.0294993
354.5	0.964457	0.796627		341.8	1478.12	2969.78	-1491.67	-0.028039
355	0.947379	0.782521		342	1419.66	2870.93	-1451.27	-0.0272798
355.5	0.934882	0.772198		342.2	1360.92	2784.19	-1423.27	-0.0267535
356	0.919464	0.759463		342.4	1301.62	2650.76	-1349.14	-0.0253599
356.5	0.901326	0.744482		342.6	1221.36	2478.57	-1257.22	-0.0236321
357	0.887743	0.733262		342.8	1153.75	2363.22	-1209.46	-0.0227344
357.5	0.870169	0.718746		343	1079.31	2226.68	-1147.37	-0.0215672
358	0.852572	0.704212		343.2	1022.82	2078.95	-1056.13	-0.0198523
358.5	0.836888	0.691257		343.4	955.659	1920.89	-965.235	-0.0181437
359	0.817882	0.675558		343.6	870.217	1761.59	-891.371	-0.0167552
359.5	0.801074	0.661675		343.8	808.817	1642.19	-833.369	-0.015665
360	0.783158	0.646877		344	741.786	1501.83	-760.04	-0.0142866
360.5	0.765902	0.632623		344.2	704.307	1409.05	-704.745	-0.0132472
361	0.747079	0.617076		344.4	646.17	1297.87	-651.701	-0.0122501
361.5	0.730268	0.60319		344.6	597.366	1186.22	-588.859	-0.0110689
362	0.714824	0.590434		344.8	559.396	1102.85	-543.454	-0.0102154
362.5	0.69751	0.576133		345	510.858	1015.92	-505.061	-0.00949371
363	0.678753	0.56064		345.2	473.925	916.418	-442.493	-0.00831761
363.5	0.662212	0.546977		345.4	429.474	822.532	-393.058	-0.00738837
364	0.646479	0.533982		345.6	372.727	704.143	-331.416	-0.00622968
364.5	0.631149	0.521319		345.8	332.485	611.307	-278.822	-0.00524106
365	0.615044	0.508017		346	291.554	516.985	-225.431	-0.00423746
365.5	0.596645	0.49282		346.2	256.739	438.25	-181.511	-0.00341189
366	0.58047	0.479459		346.4	223.784	370.367	-146.583	-0.00275534
366.5	0.562997	0.465027		346.6	194.469	297.971	-103.502	-0.00194554
367	0.549062	0.453517		346.8	171.517	248.781	-77.264	-0.00145234
367.5	0.53168	0.43916		347	151.558	200.487	-48.929	-0.000919726
368	0.515594	0.425873		347.2	139.157	173.34	-34.183	-0.000642543
368.5	0.50106	0.413868		347.4	128.196	143.659	-15.463	-0.00029066
369	0.486145	0.401548		347.6	118.025	123.577	-5.552	-0.000104362
369.5	0.472381	0.39018		347.8	110.127	105.687	4.44	8.34593e-05
370	0.456115	0.376744		348	102.272	94.831	7.441	0.00013987
370.5	0.442649	0.365621		348.2	97.752	80.013	17.739	0.000333443
371	0.429708	0.354932		348.4	95.031	63.989	31.042	0.000583501
371.5	0.416468	0.343996		348.6	91.019	53.976	37.043	0.000696303
372	0.403547	0.333324		348.8	93.037	45.719	47.318	0.000889443
372.5	0.391955	0.323749		349	90.856	38.715	52.141	0.000980102
373	0.379403	0.313381		349.2	94.384	36.492	57.892	0.0010882
373.5	0.366974	0.303115		349.4	96.795	33.046	63.749	0.0011983
374	0.357269	0.295099		349.6	93.767	33.296	60.471	0.00113668
374.5	0.344024	0.284159		349.8	96.445	28.622	67.823	0.00127488
375	0.335067	0.27676		350	97.871	26.116	71.755	0.00134879
375.5	0.325035	0.268474		350.2	99.976	25.578	74.398	0.00139847
376	0.315318	0.260448		350.4	104.715	24.613	80.102	0.00150569
376.5	0.307152	0.253703		350.6	102.01	24.029	77.981	0.00146582
377	0.295474	0.244057		350.8	107.014	22.608	84.406	0.00158659
377.5	0.289008	0.238716		351	108.559	22.974	85.585	0.00160875
378	0.282031	0.232953		351.2	108.493	22.314	86.179	0.00161992
378.5	0.272004	0.224671		351.4	108.927	22.296	86.631	0.00162842
379	0.264505	0.218477		351.6	117.125	18.573	98.552	0.0018525
379.5	0.258086	0.213175		351.8	118.878	19.346	99.532	0.00187092
380	0.249539	0.206115		352	119.742	19.775	99.967	0.00187909
380.5	0.24202	0.199905		352.2	131.362	17.815	113.547	0.00213436
381	0.237149	0.195881		352.4	133.764	15.556	118.208	0.00222197
381.5	0.230754	0.190599		352.6	136.263	16.287	119.976	0.00225521
382	0.223295	0.184438		352.8	140.385	16.672	123.713	0.00232545
382.5	0.218021	0.180082		353	143.527	13.815	129.712	0.00243822
383	0.212355	0.175402		353.2	150.753	13.453	137.3	0.00258085
383.5	0.206639	0.170681		353.4	157.682	13.154	144.528	0.00271671
384	0.201071	0.166082		353.6	166.608	13.408	153.2	0.00287972
384.5	0.196929	0.16266		353.8	165.742	14.384	151.358	0.0028451
385	0.191918	0.158521		354	172.538	11.465	161.073	0.00302771
385.5	0.185836	0.153498		354.2	177.735	12.547	165.188	0.00310506
386	0.182481	0.150727		354.4	178.464	11.629	166.835	0.00313602
386.5	0.177732	0.146804		354.6	186.012	13.538	172.474	0.00324202
387	0.173136	0.143008		354.8	193.699	13.248	180.451	0.00339196
387.5	0.168507	0.139184		355	202.521	12.218	190.303	0.00357715
388	0.164611	0.135966		355.2	218.85	11.87	206.98	0.00389063
388.5	0.160051	0.1322		355.4	225.186	11.375	213.811	0.00401904
389	0.155914	0.128783		355.6	228.719	11.246	217.473	0.00408787
389.5	0.152098	0.125631		355.8	243.714	10.382	233.332	0.00438598
390	0.148055	0.122291		356	257.427	11.083	246.344	0.00463056
390.5	0.14542	0.120115		356.2	265.416	9.668	255.748	0.00480733
391	0.140006	0.115643		356.4	276.429	10.855	265.574	0.00499203
391.5	0.136172	0.112476		356.6	282.552	11.919	270.633	0.00508713
392	0.132555	0.109488		356.8	298.39	11.486	286.904	0.00539298
392.5	0.129612	0.107058		357	306.188	10.083	296.105	0.00556593
393	0.126121	0.104174		357.2	309.096	10.327	298.769	0.005616
393.5	0.1224	0.101101		357.4	325.854	11.608	314.246	0.00590693
394	0.12007	0.099176		357.6	335.992	11.058	324.934	0.00610783
394.5	0.117953	0.0974274		357.8	356.779	12.453	344.326	0.00647235
395	0.114447	0.0945315		358	370.222	10.433	359.789	0.00676301
395.5	0.110849	0.0915596		358.2	390.246	10.69	379.556	0.00713457
396	0.108005	0.0892105		358.4	399.443	11.478	387.965	0.00729264
396.5	0.104878	0.0866276		358.6	417.715	10.403	407.312	0.0076563
397	0.101833	0.0841125		358.8	434.936	9.857	425.079	0.00799027
397.5	0.098624	0.0814619		359	463.571	9.411	454.16	0.00853691
398	0.096346	0.0795803		359.2	483.973	10.669	473.304	0.00889677
398.5	0.094513	0.0780663		359.4	501.822	10.875	490.947	0.0092284
399	0.090845	0.0750366		359.6	519.349	9.523	509.826	0.00958327
399.5	0.088736	0.0732946		359.8	546.446	10.784	535.662	0.0100689
400	0.086969	0.0718351		360	557.592	8.472	549.12	0.0103219
400.5	0.084902	0.0701278		360.2	574.347	12.356	561.991	0.0105638
401	0.082988	0.0685468		360.4	586.462	13.067	573.395	0.0107782
401.5	0.080871	0.0667982		360.6	624.398	10.566	613.832	0.0115383
402	0.078912	0.0651801		360.8	658.809	10.351	648.458	0.0121892
402.5	0.076639	0.0633027		361	681.566	10.974	670.592	0.0126052
403	0.074538	0.0615673		361.2	726.094	10.147	715.947	0.0134578
403.5	0.072507	0.0598897		361.4	748.218	10.26	737.958	0.0138715
404	0.070989	0.0586358		361.6	790.249	12.322	777.927	0.0146228
404.5	0.06906	0.0570425		361.8	827.293	10.672	816.621	0.0153501
405	0.067602	0.0558382		362	863.804	11.983	851.821	0.0160118
405.5	0.066263	0.0547322		362.2	909.215	13.566	895.649	0.0168356
406	0.06425	0.0530695		362.4	946.973	10.992	935.981	0.0175938
406.5	0.064018	0.0528779		362.6	978.509	11.939	966.57	0.0181688
407	0.062426	0.0515629		362.8	1007.09	12.667	994.427	0.0186924
407.5	0.060122	0.0496599		363	1036.48	11.632	1024.85	0.0192643
408	0.058627	0.048425		363.2	1086.72	12.586	1074.14	0.0201907
408.5	0.05909	0.0488074		363.4	1118.01	10.94	1107.07	0.0208097
409	0.056319	0.0465186		363.6	1173.56	10.885	1162.68	0.021855
409.5	0.055125	0.0455324		363.8	1237.79	11.015	1226.77	0.0230598
410	0.054215	0.0447808		364	1300.32	11.412	1288.91	0.0242279
410.5	0.051892	0.042862		364.2	1358.68	11.463	1347.22	0.0253239
411	0.050763	0.0419295		364.4	1438.25	11.354	1426.9	0.0268216
411.5	0.050198	0.0414628		364.6	1513.5	11.332	1502.16	0.0282364
412	0.04842	0.0399942		364.8	1567.84	12.321	1555.52	0.0292394
412.5	0.048372	0.0399545		365	1628.77	12.412	1616.35	0.0303828
413	0.046742	0.0386082		365.2	1712.14	11.974	1700.17	0.0319584
413.5	0.045052	0.0372123		365.4	1793.64	12.033	1781.6	0.0334891
414	0.043421	0.0358651		365.6	1855.52	12.861	1842.66	0.0346368
414.5	0.042222	0.0348747		365.8	1912.4	11.161	1901.24	0.035738
415	0.040616	0.0335482		366	1961.99	13.068	1948.93	0.0366342
415.5	0.039541	0.0326603		366.2	2042.94	10.073	2032.87	0.0382122
416	0.037778	0.0312041		366.4	2109.74	11.939	2097.81	0.0394328
416.5	0.036171	0.0298767		366.6	2196.28	12.587	2183.69	0.0410472
417	0.0357	0.0294877		366.8	2276	10.375	2265.62	0.0425872
417.5	0.03441	0.0284221		367	2366.71	13.402	2353.3	0.0442354
418	0.032372	0.0267388		367.2	2513.02	12.427	2500.59	0.0470041
418.5	0.031234	0.0257988		367.4	2594.72	12.521	2582.19	0.0485379
419	0.029754	0.0245764		367.6	2738.09	11.705	2726.38	0.0512482
419.5	0.02937	0.0242592		367.8	2831.26	11.854	2819.4	0.0529967
420	0.026342	0.0217581		368	2986.21	11.794	2974.42	0.0559105
420.5	0.025456	0.0210263		368.2	3138.27	14.194	3124.08	0.0587238
421	0.024323	0.0200904		368.4	3235.89	12.06	3223.83	0.0605989
421.5	0.022633	0.0186945		368.6	3351.72	10.974	3340.74	0.0627965
422	0.0223	0.0184195		368.8	3446.37	12.315	3434.06	0.0645505
422.5	0.02055	0.016974		369	3590.88	9.485	3581.4	0.0673201
423	0.019489	0.0160976		369.2	3687.77	12.41	3675.36	0.0690862
423.5	0.017699	0.0146191		369.4	3810.75	11.193	3799.56	0.0714209
424	0.016869	0.0139335		369.6	3937.01	13.658	3923.35	0.0737479
424.5	0.016657	0.0137584		369.8	4094.65	11.443	4083.21	0.0767526
425	0.015609	0.0128928		370	4291.83	11.357	4280.48	0.0804607
425.5	0.013661	0.0112838		370.2	4468.94	12.673	4456.27	0.0837652
426	0.013046	0.0107758		370.4	4629.43	13.394	4616.04	0.0867683
426.5	0.012569	0.0103818		370.6	4830.27	13.906	4816.37	0.0905339
427	0.011668	0.00963759		370.8	5080.22	13.517	5066.7	0.0952396
427.5	0.010653	0.00879922		371	5327.29	12.627	5314.66	0.0999005
428	0.010763	0.00889007		371.2	5515.62	12.812	5502.81	0.103437
428.5	0.010129	0.0083664		371.4	5719.58	12.521	5707.06	0.107276
429	0.009151	0.00755859		371.6	5920.56	13.919	5906.64	0.111028
429.5	0.008219	0.00678877		371.8	6094.83	14.164	6080.67	0.114299
430	0.008714	0.00719763		372	6277.43	13.874	6263.55	0.117737
430.5	0.008879	0.00733392		372.2	6460.93	12.266	6448.66	0.121216
431	0.008052	0.00665083		372.4	6640.01	14.278	6625.73	0.124545
431.5	0.008242	0.00680777		372.6	6858.34	13.623	6844.72	0.128661
432	0.006888	0.00568938		372.8	7116.71	14.225	7102.49	0.133507
432.5	0.006455	0.00533173		373	7353.73	15.771	7337.96	0.137933
433	0.006129	0.00506246		373.2	7653.34	14.889	7638.45	0.143581
433.5	0.006476	0.00534908		373.4	7944.22	14.724	7929.5	0.149052
434	0.007241	0.00598096		373.6	8261.84	17.205	8244.63	0.154976
434.5	0.006332	0.00523014		373.8	8514.39	16.958	8497.43	0.159728
435	0.006398	0.00528465		374	8818.29	15.942	8802.35	0.165459
435.5	0.005797	0.00478823		374.2	9098.63	18.586	9080.04	0.170679
436	0.005731	0.00473372		374.4	9407.84	17.457	9390.39	0.176512
436.5	0.005796	0.00478741		374.6	9715.81	19.352	9696.45	0.182266
437	0.005564	0.00459578		374.8	9972.15	18.165	9953.99	0.187107
437.5	0.005945	0.00491048		375	10203.5	19.474	10184.1	0.191432
438	0.006084	0.00502529		375.2	10554.2	16.416	10537.8	0.19808
438.5	0.005246	0.00433312		375.4	10816.1	18.998	10797.1	0.202954
439	0.005818	0.00480558		375.6	11109.4	18.744	11090.6	0.208472
439.5	0.005855	0.00483614		375.8	11485.1	18.136	11467	0.215547
440	0.00508	0.004196		376	11883.9	21.69	11862.2	0.222975
440.5	0.006045	0.00499308		376.2	12305.2	21.014	12284.2	0.230907
441	0.005331	0.00440333		376.4	12643.7	22.767	12621	0.237238
441.5	0.00465	0.00384083		376.6	13122.5	20.615	13101.8	0.246277
442	0.005901	0.00487414		376.8	13508.7	23.687	13485	0.25348
442.5	0.005584	0.0046123		377	13999.9	23.608	13976.3	0.262714
443	0.004387	0.0036236		377.2	14410	24.72	14385.3	0.270402
443.5	0.00569	0.00469985		377.4	14810.6	23.32	14787.3	0.277959
444	0.004604	0.00380283		377.6	15215.4	24.365	15191.1	0.285549
444.5	0.005048	0.00416957		377.8	15609.5	24.377	15585.1	0.292956
445	0.005349	0.00441819		378	15944.4	26.184	15918.3	0.299218
445.5	0.004565	0.00377062		378.2	16247.1	26.694	16220.5	0.304898
446	0.003955	0.00326677		378.4	16646.2	24.236	16621.9	0.312445
446.5	0.004666	0.00385405		378.6	17034.2	24.517	17009.7	0.319734
447	0.004835	0.00399364		378.8	17587.9	26.13	17561.8	0.330111
447.5	0.005128	0.00423565		379	18095.3	26.078	18069.2	0.33965
448	0.004273	0.00352943		379.2	18570.6	27.189	18543.4	0.348564
448.5	0.005305	0.00438185		379.4	19090.4	23.65	19066.8	0.358401
449	0.004197	0.00346666		379.6	19775.8	25.491	19750.3	0.37125
449.5	0.005421	0.00447766		379.8	20312	25.733	20286.3	0.381325
450	0.004922	0.0040655		380	20890.7	25.271	20865.4	0.39221
450.5	0.004439	0.00366655		380.2	21303.6	25.165	21278.5	0.399974
451	0.00462	0.00381605		380.4	21847.1	28.352	21818.7	0.410129
451.5	0.004461	0.00368472		380.6	22340.2	27.083	22313.2	0.419424
452	0.004626	0.00382101		380.8	22750.9	24.51	22726.3	0.42719
452.5	0.004051	0.00334606		381	23189.1	23.779	23165.3	0.435442
453	0.00374	0.00308918		381.2	23514.3	25.249	23489.1	0.441528
453.5	0.004668	0.0038557		381.4	24095.1	26.509	24068.6	0.452421
454	0.004819	0.00398042		381.6	24430.8	25.674	24405.1	0.458747
454.5	0.004155	0.00343197		381.8	24925.3	25.309	24900	0.468049
455	0.004083	0.0033725		382	25574.9	26.833	25548.1	0.480231
455.5	0.003656	0.0030198		382.2	26089.2	25.001	26064.2	0.489933
456	0.004193	0.00346335		382.4	26700.1	23.984	26676.1	0.501435
456.5	0.004165	0.00344023		382.6	27364	25.676	27338.3	0.513882
457	0.004098	0.00338489		382.8	27927.9	23.627	27904.2	0.52452
457.5	0.00471	0.00389039		383	28620.1	23.895	28596.2	0.537528
458	0.003871	0.00319739		383.2	29214	23.322	29190.7	0.548701
458.5	0.003793	0.00313296		383.4	29789.4	23.303	29766.1	0.559517
459	0.003805	0.00314287		383.6	30265.7	21.054	30244.6	0.568513
459.5	0.003271	0.0027018		383.8	30811.7	20.038	30791.7	0.578796
460	0.003641	0.00300741		384	31407.6	22.465	31385.1	0.589951
460.5	0.004268	0.0035253		384.2	31731.1	22.33	31708.8	0.596035
461	0.003928	0.00324447		384.4	32269.2	22.927	32246.3	0.606138
461.5	0.003802	0.00314039		384.6	32637.4	24.536	32612.9	0.613029
462	0.003622	0.00299172		384.8	33226.2	20.912	33205.3	0.624165
462.5	0.003597	0.00297107		385	33918.8	22.542	33896.2	0.637153
463	0.003888	0.00321143		385.2	34428.2	23.986	34404.3	0.646702
463.5	0.003474	0.00286947		385.4	34998.4	20.341	34978.1	0.657489
464	0.003755	0.00310157		385.6	35713	23.161	35689.9	0.670868
464.5	0.003486	0.00287938		385.8	36353.5	21.808	36331.7	0.682933
465	0.003445	0.00284552		386	36956.4	21.977	36934.5	0.694262
465.5	0.003414	0.00281991		386.2	37493.6	22.08	37471.5	0.704358
466	0.004045	0.00334111		386.4	38183.8	25.059	38158.7	0.717276
466.5	0.0039	0.00322134		386.6	38624.6	21.473	38603.1	0.725629
467	0.00368	0.00303962		386.8	39195.5	22.514	39172.9	0.73634
467.5	0.003023	0.00249695		387	39538.7	21.914	39516.8	0.742803
468	0.004017	0.00331798		387.2	39946.7	23.536	39923.1	0.750441
468.5	0.003722	0.00307432		387.4	40464.2	23.457	40440.8	0.760171
469	0.003555	0.00293638		387.6	40806.4	23.159	40783.3	0.766609
469.5	0.004023	0.00332294		387.8	41344.1	22.582	41321.5	0.776727
470	0.004194	0.00346418		388	41870.9	22.586	41848.3	0.786629
470.5	0.004248	0.00350878		388.2	42430.2	24.683	42405.6	0.797104
471	0.003566	0.00294546		388.4	42893.3	23.262	42870	0.805835
471.5	0.003543	0.00292646		388.6	43322.4	23.634	43298.7	0.813893
472	0.003803	0.00314122		388.8	44113.4	23.351	44090.1	0.828768
472.5	0.003507	0.00289673		389	44525.6	26.409	44499.2	0.836458
473	0.003877	0.00320234		389.2	44926.3	25.463	44900.9	0.844008
473.5	0.003763	0.00310818		389.4	45456.5	24.333	45432.1	0.853994
474	0.002884	0.00238214		389.6	45699.1	23.148	45675.9	0.858578
474.5	0.003147	0.00259937		389.8	46273.5	25.435	46248.1	0.869333
475	0.003114	0.00257212		390	46484.8	25.333	46459.5	0.873305
475.5	0.003339	0.00275796		390.2	46881.3	24.825	46856.4	0.880768
476	0.004083	0.0033725		390.4	47172.8	27.698	47145.1	0.886194
476.5	0.003395	0.00280422		390.6	47539.4	29.112	47510.3	0.893058
477	0.003884	0.00320813		390.8	48095.4	27.618	48067.8	0.903538
477.5	0.002901	0.00239618		391	48329.7	26.57	48303.1	0.90796
478	0.003179	0.00262581		391.2	48728.8	27.641	48701.1	0.915443
478.5	0.002959	0.00244409		391.4	48996.8	28.804	48967.9	0.920458
479	0.003105	0.00256468		391.6	49296.6	30.083	49266.5	0.92607
479.5	0.003616	0.00298676		391.8	49899.2	29.7	49869.5	0.937404
480	0.002824	0.00233258		392	49990.9	29.575	49961.4	0.939131
480.5	0.002964	0.00244822		392.2	50169.3	29.923	50139.3	0.942477
481	0.003819	0.00315444		392.4	50471.3	33.471	50437.9	0.948088
481.5	0.002862	0.00236397		392.6	50688.8	32.722	50656.1	0.95219
482	0.003457	0.00285543		392.8	51042.1	32.972	51009.2	0.958827
482.5	0.003253	0.00268693		393	51116.8	31.465	51085.3	0.960259
483	0.002854	0.00235736		393.2	51409.8	31.2	51378.6	0.965772
483.5	0.003022	0.00249613		393.4	51463.7	32.294	51431.4	0.966763
484	0.003088	0.00255064		393.6	51700.3	31.589	51668.7	0.971224
484.5	0.003095	0.00255642		393.8	52078.9	31.871	52047	0.978335
485	0.003584	0.00296033		394	52031.6	34.638	51996.9	0.977394
485.5	0.002689	0.00222107		394.2	52184.1	33.39	52150.7	0.980285
486	0.00268	0.00221364		394.4	52268.8	32.153	52236.7	0.981901
486.5	0.0036	0.00297355		394.6	52360.7	35.03	52325.6	0.983572
487	0.002869	0.00236975		394.8	52703.5	34.765	52668.7	0.990022
487.5	0.003047	0.00251678		395	52663.5	34.776	52628.7	0.98927
488	0.002347	0.00193859		395.2	52639.6	36.293	52603.3	0.988792
488.5	0.003646	0.00301154		395.4	52503.3	34.698	52468.6	0.986261
489	0.002765	0.00228385		395.6	52690.9	34.429	52656.5	0.989792
489.5	0.002704	0.00223346		395.8	52877	35.494	52841.5	0.993269
490	0.002844	0.0023491		396	52757.9	37.608	52720.3	0.990991
490.5	0.002779	0.00229541		396.2	52828.3	35.444	52792.8	0.992354
491	0.003334	0.00275383		396.4	52847.6	38.023	52809.6	0.99267
491.5	0.003066	0.00253247		396.6	52973.9	38.692	52935.2	0.995031
492	0.002304	0.00190307		396.8	53239.4	39.846	53199.6	1
492.5	0.002642	0.00218225		397	52941	39.346	52901.7	0.9944
493	0.003307	0.00273153		397.2	52995.9	38.378	52957.6	0.995451
493.5	0.002134	0.00176265		397.4	52705.7	36.007	52669.7	0.99004
494	0.003215	0.00265554		397.6	52778.8	40.454	52738.4	0.991331
494.5	0.003032	0.00250439		397.8	52830.5	39.378	52791.1	0.992322
495	0.002916	0.00240857		398	52544	39.364	52504.6	0.986937
495.5	0.003136	0.00259029		398.2	52529.5	41.591	52487.9	0.986624
496	0.002201	0.00181799		398.4	52341.8	40.067	52301.7	0.983123
496.5	0.002786	0.00230119		398.6	52379.2	37.649	52341.5	0.983871
497	0.003253	0.00268693		398.8	52498.8	39.491	52459.3	0.986085
497.5	0.002668	0.00220373		399	52164	42.615	52121.4	0.979734
498	0.002222	0.00183534		399.2	52079	40.414	52038.6	0.978178
498.5	0.003142	0.00259524		399.4	51773.7	39.427	51734.3	0.972457
499	0.002326	0.00192124		399.6	51860.4	43.749	51816.7	0.974005
499.5	0.002256	0.00186342		399.8	51916.2	40.42	51875.8	0.975117
500	0.002589	0.00213847		400	51589	40.633	51548.4	0.968962
500.5	0.002632	0.00217399		400.2	51551.3	41.172	51510.2	0.968244
501	0.002522	0.00208313		400.4	51276.8	42.869	51233.9	0.963052
501.5	0.002282	0.0018849		400.6	51237.8	42.297	51195.5	0.962329
502	0.002545	0.00210213		400.8	51296.8	40.979	51255.9	0.963464
502.5	0.001931	0.00159498		401	50805.6	42.138	50763.5	0.954209
503	0.002186	0.0018056		401.2	50811.9	40.274	50771.6	0.954362
503.5	0.002539	0.00209718		401.4	50372.6	41.926	50330.6	0.946073
504	0.002529	0.00208892		401.6	50389	40.85	50348.2	0.946402
504.5	0.000679	0.000560844		401.8	50386.2	40.479	50345.8	0.946357
505	0.002435	0.00201127		402	50173.4	41.852	50131.6	0.942331
505.5	0.002918	0.00241022		402.2	49974	40.911	49933.1	0.938599
506	0.001886	0.00155781		402.4	49832.3	43.153	49789.2	0.935895
506.5	0.001268	0.00104735		402.6	49763.9	41.671	49722.2	0.934635
507	0.001725	0.00142482		402.8	49869.1	42.226	49826.9	0.936604
507.5	0.001787	0.00147603		403	49506.4	41.484	49464.9	0.9298
508	0.002231	0.00184277		403.2	49392.8	41.609	49351.2	0.927661
508.5	0.00173	0.00142895		403.4	49061.4	39.415	49022	0.921474
509	0.00209	0.00172631		403.6	49110.3	40.469	49069.9	0.922373
509.5	0.001288	0.00106387		403.8	48977	38.943	48938.1	0.919896
510	0.002202	0.00181882		404	48800.4	36.296	48764.1	0.916626
510.5	0.002415	0.00199475		404.2	48580.7	40.75	48539.9	0.912412
511	0.001938	0.00160076		404.4	48245.8	37.223	48208.6	0.906183
511.5	0.001611	0.00133066		404.6	48315.7	37.509	48278.2	0.907492
512	0.001655	0.001367		404.8	48215	39.442	48175.5	0.905562
512.5	0.001437	0.00118694		405	48131.7	38.046	48093.7	0.904024
513	0.002202	0.00181882		405.2	47909.1	40.776	47868.3	0.899787
513.5	0.001377	0.00113738		405.4	47760.7	37.498	47723.2	0.897061
514	0.00198	0.00163545		405.6	47787.4	37.173	47750.2	0.897568
514.5	0.002071	0.00171061		405.8	47657.2	37.409	47619.8	0.895117
515	0.001514	0.00125054		406	47568.7	38.221	47530.4	0.893437
515.5	0.002078	0.0017164		406.2	47388.8	40.484	47348.4	0.890014
516	0.002134	0.00176265		406.4	47185.3	36.453	47148.9	0.886264
516.5	0.001029	0.000849938		406.6	47327.7	35.892	47291.8	0.888951
517	0.001661	0.00137196		406.8	47184.9	35.203	47149.7	0.88628
517.5	0.000789	0.000651702		407	47084.1	35.741	47048.4	0.884375
518	0.001563	0.00129101		407.2	46946.7	35.669	46911.1	0.881794
518.5	0.001584	0.00130836		407.4	46597.1	34.727	46562.3	0.875239
519	0.0014	0.00115638		407.6	46676.5	35.299	46641.2	0.876722
519.5	0.001229	0.00101514		407.8	46496.1	33.287	46462.9	0.873369
520	0.001282	0.00105891		408	46593.4	31.843	46561.6	0.875225
520.5	0.001037	0.000856546		408.2	46464.1	33	46431.1	0.872772
521	0.001232	0.00101761		408.4	46238.2	33.74	46204.4	0.868511
521.5	0.001526	0.00126045		408.6	46353.3	31.27	46322	0.870721
522	0.001594	0.00131662		408.8	46408.9	33.232	46375.7	0.87173
522.5	0.001569	0.00129597		409	46269.2	35.524	46233.7	0.869062
523	0.001278	0.00105561		409.2	46157.6	31.629	46125.9	0.867036
523.5	0.001467	0.00121172		409.4	46069.9	30.974	46038.9	0.865401
524	0.001569	0.00129597		409.6	46114.3	30.329	46084	0.866247
524.5	0.002148	0.00177422		409.8	46038.9	29.699	46009.2	0.864841
525	0.000738	0.000609577		410	46063.9	32.424	46031.4	0.86526
525.5	0.001296	0.00107048		410.2	45955.6	29.44	45926.1	0.86328
526	0.00076	0.000627748		410.4	45719.8	29.767	45690	0.858842
526.5	0.000828	0.000683915		410.6	45795.4	30.001	45765.4	0.860259
527	0.001444	0.00119272		410.8	45735.3	28.155	45707.2	0.859165
527.5	0.001616	0.00133479		411	45743.8	26.882	45716.9	0.859347
528	0.001159	0.000957316		411.2	45564.6	26.847	45537.8	0.85598
528.5	0.001043	0.000861502		411.4	45441.4	27.776	45413.6	0.853646
529	0.001659	0.00137031		411.6	45515.4	28.87	45486.6	0.855018
529.5	0.00096	0.000792945		411.8	45417.5	27.712	45389.8	0.853199
530	0.001092	0.000901975		412	45447.5	25.837	45421.6	0.853797
530.5	0.000601	0.000496417		412.2	45353.2	25.996	45327.2	0.852022
531	0.000436	0.000360129		412.4	45311.4	25.809	45285.6	0.85124
531.5	0.001042	0.000860676		412.6	45422.8	25.727	45397.1	0.853336
532	0.000842	0.000695479		412.8	45285.5	26.505	45259	0.85074
532.5	0.000743	0.000613707		413	45336.5	25.208	45311.3	0.851724
533	0.001125	0.000929233		413.2	45146.7	25.728	45120.9	0.848145
533.5	0.001018	0.000840853		413.4	45027.7	24.644	45003	0.845928
534	0.001148	0.000948231		413.6	45153.6	25.155	45128.4	0.848286
534.5	0.000491	0.000405559		413.8	44910.2	24.099	44886.1	0.84373
535	0.000316	0.000261011		414	45075.8	26.122	45049.6	0.846805
535.5	0.000866	0.000715303		414.2	44856.2	25.426	44830.7	0.84269
536	0.000548	0.00045264		414.4	44718.2	25.504	44692.7	0.840095
536.5	0.000578	0.000477419		414.6	44912.6	25.275	44887.3	0.843754
537	0.000787	0.00065005		414.8	44821.7	24.518	44797.2	0.842059
537.5	0.00032	0.000264315		415	44833.7	25.289	44808.5	0.842271
538	0.000601	0.000496417		415.2	44677.5	22.976	44654.5	0.839378
538.5	0.000344	0.000284139		415.4	44501.9	24.155	44477.8	0.836055
539	0.000592	0.000488983		415.6	44565	25.68	44539.3	0.837212
539.5	0.00061	0.000503851		415.8	44482	23.736	44458.3	0.835689
540	0.000479	0.000395647		416	44583.7	20.486	44563.2	0.837662
540.5	-0.000139	-0.000114812		416.2	44304.2	21.726	44282.5	0.832385
541	0.000569	0.000469985		416.4	44191.1	21.324	44169.8	0.830267
541.5	0.000329	0.000271749		416.6	44226.6	22.547	44204.1	0.83091
542	0.000522	0.000431164		416.8	44026	23.266	44002.7	0.827126
542.5	0.000271	0.000223842		417	44120.5	22.583	44097.9	0.828915
543	0.000194	0.000160241		417.2	43915.4	21.931	43893.4	0.825071
543.5	-0.000208	-0.000171805		417.4	43782.7	21.516	43761.2	0.822585
544	0.00018	0.000148677		417.6	43819.2	22.428	43796.7	0.823254
544.5	-0.000278	-0.000229624		417.8	43681.1	22.678	43658.4	0.820654
545	0.001084	0.000895368		418	43674	21.962	43652	0.820534
545.5	0.000628	0.000518718		418.2	43510.6	21.122	43489.5	0.817479
546	0.000436	0.000360129		418.4	43307.8	20.488	43287.3	0.813678
546.5	9.3e-05	7.68166e-05		418.6	43367.7	21.212	43346.5	0.81479
547	0.000292	0.000241188		418.8	43168.9	21.792	43147.1	0.811043
547.5	-0.000368	-0.000303962		419	43312.5	22.173	43290.4	0.813736
548	0.000227	0.000187499		419.2	42971.9	21.62	42950.3	0.807343
548.5	0.000226	0.000186673		419.4	42812.7	21.901	42790.8	0.804346
549	0.000728	0.000601317		419.6	42728.1	21.405	42706.7	0.802763
549.5	0.000302	0.000249447		419.8	42617.5	21.217	42596.3	0.800689
550	-0.000177	-0.000146199		420	42600.5	20.425	42580	0.800383
550.5	0.000158	0.000130506		420.2	42322.3	20.958	42301.4	0.795145
551	-2.6e-05	-2.14756e-05		420.4	42229.3	21.827	42207.4	0.79338
551.5	0.000235	0.000194106		420.6	42228.5	22.221	42206.3	0.793358
552	-1.1e-05	-9.08583e-06		420.8	42087.6	21.208	42066.4	0.790729
552.5	0.000386	0.00031883		421	42048.9	21.751	42027.1	0.78999
553	-0.000298	-0.000246143		421.2	41716.9	19.701	41697.2	0.783789
553.5	0.000233	0.000192454		421.4	41633.6	21.293	41612.3	0.782193
554	0.000434	0.000358477		421.6	41494.8	21.476	41473.3	0.77958
554.5	0.00029	0.000239536		421.8	41282.4	21.472	41260.9	0.775588
555	0.000387	0.000319656		422	41241.7	20.322	41221.4	0.774844
555.5	-0.000135	-0.000111508		422.2	40858.1	19.96	40838.1	0.767641
556	-0.000314	-0.000259359		422.4	40659.3	19.404	40639.9	0.763914
556.5	-4.6e-05	-3.79953e-05		422.6	40547.3	20.207	40527.1	0.761794
557	0.000238	0.000196584		422.8	40374.6	20.385	40354.2	0.758544
557.5	-0.000121	-9.99442e-05		423	40378.5	21.564	40356.9	0.758595
558	-0.000177	-0.000146199		423.2	40019.5	21.143	39998.4	0.751855
558.5	0.00085	0.000702087		423.4	39879.3	20.434	39858.9	0.749233
559	-0.000156	-0.000128854		423.6	39686.2	20.126	39666	0.745608
559.5	-0.00012	-9.91182e-05		423.8	39577.9	19.512	39558.4	0.743584
560	-0.000239	-0.00019741		424	39456.4	21.58	39434.8	0.741262
560.5	-6.7e-05	-5.5341e-05		424.2	39026.4	20.1	39006.3	0.733207
561	-0.000181	-0.000149503		424.4	38835.4	19.079	38816.4	0.729637
561.5	0.000241	0.000199062		424.6	38633.8	22.168	38611.6	0.725788
562	-0.000173	-0.000142895		424.8	38365.9	20.34	38345.6	0.720787
562.5	0.000258	0.000213104		425	38194.6	19.881	38174.7	0.717575
563	0.000463	0.000382431		425.2	37754.6	18.447	37736.2	0.709333
563.5	-0.000677	-0.000559192		425.4	37502.8	19.885	37483	0.704573
564	0.000175	0.000144547		425.6	37230.1	18.986	37211.1	0.699462
564.5	-0.00042	-0.000346914		425.8	37027.4	21.63	37005.8	0.695604
565	-0.000505	-0.000417122		426	36978.1	20.005	36958.1	0.694707
565.5	-0.000436	-0.000360129		426.2	36527.7	18.525	36509.2	0.686269
566	-4.4e-05	-3.63433e-05		426.4	36533	17.693	36515.3	0.686384
566.5	-0.000169	-0.000139591		426.6	36331.2	20.904	36310.2	0.682529
567	7e-05	5.78189e-05		426.8	36065.3	17.059	36048.3	0.677604
567.5	-0.000404	-0.000333698		427	35779.8	19.414	35760.3	0.672193
568	0.000215	0.000177587		427.2	35401.6	18.935	35382.6	0.665093
568.5	-8.8e-05	-7.26867e-05		427.4	35215.9	19.563	35196.3	0.66159
569	0.000373	0.000308092		427.6	34905.6	20.774	34884.8	0.655736
569.5	0.000311	0.000256881		427.8	34592.4	19.011	34573.4	0.649882
570	8.4e-05	6.93827e-05		428	34280.3	20.117	34260.2	0.643994
570.5	-0.000169	-0.000139591		428.2	33948.4	19.472	33928.9	0.637766
571	-0.000302	-0.000249447		428.4	33661.8	18.385	33643.4	0.6324
571.5	-0.000639	-0.000527804		428.6	33303.9	18.537	33285.3	0.62567
572	-0.000776	-0.000640964		428.8	33155.7	19.264	33136.4	0.62287
572.5	-6.1e-05	-5.03851e-05		429	32901.8	18.98	32882.9	0.618104
573	0.00032	0.000264315		429.2	32513.2	18.175	32495	0.610814
573.5	-5e-06	-4.12992e-06		429.4	32408.2	17.862	32390.3	0.608846
574	-0.00023	-0.000189977		429.6	32104.1	17.029	32087	0.603145
574.5	-0.000399	-0.000329568		429.8	32019.1	18.105	32001	0.601527
575	-0.000178	-0.000147025		430	31704.1	18.767	31685.3	0.595594
575.5	-0.000298	-0.000246143		430.2	31272	18.255	31253.7	0.587481
576	-8.2e-05	-6.77308e-05		430.4	31162.4	19.919	31142.5	0.58539
576.5	-0.000165	-0.000136287		430.6	30790.3	18.579	30771.7	0.578421
577	-0.000655	-0.00054102		430.8	30528.8	16.732	30512	0.573539
577.5	0.000199	0.000164371		431	30190.2	16.437	30173.7	0.56718
578	-0.000295	-0.000243666		431.2	29895.1	17.753	29877.3	0.561608
578.5	-0.001114	-0.000920147		431.4	29495.9	17.654	29478.3	0.554107
579	-0.000863	-0.000712825		431.6	29174.7	16.855	29157.8	0.548084
579.5	-7e-05	-5.78189e-05		431.8	29161.4	18.962	29142.4	0.547794
580	-3.3e-05	-2.72575e-05		432	28944.6	18.222	28926.4	0.543733
580.5	-0.000214	-0.000176761		432.2	28611.3	18.442	28592.8	0.537464
581	-0.000353	-0.000291573		432.4	28600.3	18.433	28581.9	0.537258
581.5	8.4e-05	6.93827e-05		432.6	28353	17.267	28335.7	0.53263
582	-0.000194	-0.000160241		432.8	28266.9	17.845	28249	0.531001
582.5	-0.00061	-0.000503851		433	27911.2	18.529	27892.7	0.524303
583	-7.6e-05	-6.27748e-05		433.2	27727.2	16.223	27711	0.520888
583.5	-9.9e-05	-8.17725e-05		433.4	27504.2	18.267	27485.9	0.516657
584	9.6e-05	7.92945e-05		433.6	27134.1	17.401	27116.7	0.509717
584.5	0.000364	0.000300658		433.8	27032.2	16.827	27015.4	0.507812
585	-0.000441	-0.000364259		434	26841	18.516	26822.5	0.504187
585.5	-0.000222	-0.000183369		434.2	26578	17.241	26560.7	0.499266
586	-0.000792	-0.00065418		434.4	26361.7	15.77	26345.9	0.495228
586.5	-8e-05	-6.60788e-05		434.6	26214.1	15.607	26198.5	0.492457
587	-0.00012	-9.91182e-05		434.8	26153.3	16.29	26137.1	0.491302
587.5	3e-06	2.47795e-06		435	25884	16.387	25867.7	0.486238
588	-0.00016	-0.000132158		435.2	25731.3	16.685	25714.7	0.483362
588.5	-0.000379	-0.000313048		435.4	25651.4	15.594	25635.8	0.481879
589	0.000146	0.000120594		435.6	25413.5	17.333	25396.2	0.477376
589.5	-0.00022	-0.000181717		435.8	25372.7	15.038	25357.7	0.476652
590	-0.000206	-0.000170153		436	25171.3	16.952	25154.3	0.472829
590.5	-0.00033	-0.000272575		436.2	24985.8	16.127	24969.6	0.469358
591	0.00025	0.000206496		436.4	24861.6	17.272	24844.3	0.467002
591.5	-4.6e-05	-3.79953e-05		436.6	24654.2	15.273	24638.9	0.463141
592	-0.000262	-0.000216408		436.8	24594.3	15.637	24578.7	0.46201
592.5	-1.9e-05	-1.56937e-05		437	24358	14.822	24343.2	0.457583
593	-0.001029	-0.000849938		437.2	24265.3	15.627	24249.6	0.455824
593.5	-0.000305	-0.000251925		437.4	24061.3	14.7	24046.6	0.452007
594	-0.000422	-0.000348566		437.6	23916.3	15.164	23901.2	0.449274
594.5	0.000107	8.83804e-05		437.8	23922.8	14.708	23908.1	0.449403
595	-0.000354	-0.000292399		438	23780.9	15.166	23765.7	0.446728
595.5	-0.000648	-0.000535238		438.2	23720.2	15.562	23704.6	0.445579
596	0.000248	0.000204844		438.4	23567.1	15.505	23551.6	0.442703
596.5	-0.000791	-0.000653354		438.6	23525.2	14.488	23510.7	0.441934
597	-0.000325	-0.000268445		438.8	23508	15.5	23492.5	0.441591
597.5	0.000296	0.000244492		439	23283.4	15.032	23268.3	0.437378
598	0.000244	0.00020154		439.2	23235.1	15.069	23220	0.43647
598.5	7.5e-05	6.19489e-05		439.4	23049.7	14.856	23034.9	0.43299
599	8.5e-05	7.02087e-05		439.6	22954.2	14.054	22940.1	0.431208
599.5	-0.000136	-0.000112334		439.8	22955.5	14.539	22941	0.431225
600	-7.9e-05	-6.52528e-05		440	22849.8	15.363	22834.5	0.429223
600.5	-0.000212	-0.000175109		440.2	22748.7	13.933	22734.7	0.427348
601	0.000329	0.000271749		440.4	22582.4	13.957	22568.5	0.424223
601.5	-0.000848	-0.000700435		440.6	22580.9	12.175	22568.7	0.424228
602	-0.000673	-0.000555888		440.8	22582.8	15.28	22567.5	0.424205
602.5	-0.001027	-0.000848286		441	22400	13.638	22386.4	0.4208
603	-0.000821	-0.000678134		441.2	22393	13.517	22379.5	0.42067
603.5	-0.000737	-0.000608751		441.4	22325	12.417	22312.6	0.419413
604	-0.000143	-0.000118116		441.6	22264	14.954	22249	0.418218
604.5	-2e-06	-1.65197e-06		441.8	22249.4	12.832	22236.5	0.417983
605	-0.000132	-0.00010903		442	22155.4	13.53	22141.9	0.416205
605.5	-6e-05	-4.95591e-05		442.2	22137.1	12.435	22124.6	0.41588
606	5.8e-05	4.79071e-05		442.4	22000	14.285	21985.8	0.41327
606.5	0.000226	0.000186673		442.6	21993.1	13.142	21980	0.413161
607	-0.000319	-0.000263489		442.8	21905.1	13.006	21892.1	0.41151
607.5	-0.000475	-0.000392343		443	21777.4	13.369	21764.1	0.409103
608	-0.000518	-0.00042786		443.2	21800.9	13.482	21787.4	0.409542
608.5	-0.000492	-0.000406385		443.4	21640.3	13.485	21626.8	0.406523
609	-0.000641	-0.000529456		443.6	21629.3	12.336	21617	0.406337
609.5	-0.000428	-0.000353522		443.8	21594	13.624	21580.4	0.405649
610	-0.000471	-0.000389039		444	21471.3	12.521	21458.8	0.403364
610.5	-5e-05	-4.12992e-05		444.2	21544.2	12.596	21531.6	0.404733
611	4.7e-05	3.88213e-05		444.4	21441.8	12.767	21429.1	0.402805
611.5	3.2e-05	2.64315e-05		444.6	21413.4	11.778	21401.7	0.40229
612	0.000328	0.000270923		444.8	21415.5	12.939	21402.6	0.402307
612.5	-9.2e-05	-7.59906e-05		445	21321.8	15.237	21306.6	0.400502
613	0.00012	9.91182e-05		445.2	21236.2	13.329	21222.9	0.39893
613.5	-0.000233	-0.000192454		445.4	21113.6	12.037	21101.5	0.396648
614	-0.000309	-0.000255229		445.6	21169	12.421	21156.6	0.397684
614.5	-0.001064	-0.000878848		445.8	21005.3	12.309	20992.9	0.394608
615	-0.000572	-0.000472463		446	20959.9	13.983	20945.9	0.393724
615.5	0.00038	0.000313874		446.2	20897.3	11.893	20885.4	0.392587
616	-0.000617	-0.000509633		446.4	20715.8	12.384	20703.4	0.389165
616.5	-0.00062	-0.000512111		446.6	20737.8	11.824	20725.9	0.389589
617	9.3e-05	7.68166e-05		446.8	20593.8	11.68	20582.1	0.386885
617.5	-0.000597	-0.000493113		447	20648	12.11	20635.9	0.387897
618	-0.000641	-0.000529456		447.2	20485.5	11.502	20474	0.384852
618.5	-0.000372	-0.000307266		447.4	20438.3	11.223	20427.1	0.38397
619	-0.000747	-0.000617011		447.6	20473.6	11.212	20462.4	0.384635
619.5	-0.000164	-0.000135462		447.8	20370.5	11.561	20358.9	0.38269
620	-0.00029	-0.000239536		448	20321.6	11.855	20309.8	0.381766
620.5	-0.000251	-0.000207322		448.2	20275	9.923	20265.1	0.380926
621	0.000267	0.000220538		448.4	20087.7	11.35	20076.4	0.377379
621.5	-0.000169	-0.000139591		448.6	20128.7	12.475	20116.2	0.378128
622	-0.000111	-9.16843e-05		448.8	19974.2	11.191	19963	0.375247
622.5	-0.000688	-0.000568278		449	19927.7	10.706	19917	0.374382
623	-0.000272	-0.000224668		449.2	19778.9	10.225	19768.7	0.371594
623.5	-0.000462	-0.000381605		449.4	19679.3	11.111	19668.2	0.369707
624	-0.000655	-0.00054102		449.6	19654.7	10.627	19644.1	0.369253
624.5	-6.6e-05	-5.4515e-05		449.8	19562.3	11.235	19551.1	0.367504
625	-0.000906	-0.000748342		450	19491.7	10.562	19481.1	0.36619
625.5	0.000223	0.000184195		450.2	19387.2	9.585	19377.6	0.364244
626	5.3e-05	4.37772e-05		450.4	19369.2	10.086	19359.1	0.363896
626.5	-0.000627	-0.000517892		450.6	19398.1	10.89	19387.2	0.364424
627	-7.5e-05	-6.19489e-05		450.8	19169.3	8.89	19160.4	0.360161
627.5	-0.000564	-0.000465855		451	19176.8	11.038	19165.8	0.360262
628	-0.000726	-0.000599665		451.2	19017	10.815	19006.2	0.357262
628.5	0.000265	0.000218886		451.4	18894.7	10.364	18884.4	0.354972
629	-0.000509	-0.000420426		451.6	18825.6	11.066	18814.6	0.35366
629.5	-0.000104	-8.59024e-05		451.8	18676.8	10.382	18666.4	0.350876
630	-0.000225	-0.000185847		452	18542	9.565	18532.4	0.348356
630.5	0.000346	0.000285791		452.2	18381.4	8.009	18373.4	0.345368
631	-0.000411	-0.00033948		452.4	18275.3	9.64	18265.6	0.343342
631.5	-0.001085	-0.000896194		452.6	18242.4	10.6	18231.8	0.342705
632	-0.000916	-0.000756602		452.8	18029.3	8.647	18020.7	0.338737
632.5	0.000181	0.000149503		453	18053.6	9.323	18044.3	0.339181
633	-0.000276	-0.000227972		453.2	17852.9	9.767	17843.1	0.3354
633.5	-0.000482	-0.000398125		453.4	17746.6	8.867	17737.7	0.333418
634	8.7e-05	7.18607e-05		453.6	17721.2	9.028	17712.1	0.332938
634.5	-0.000107	-8.83804e-05		453.8	17572.6	10.276	17562.3	0.330122
635	2.8e-05	2.31276e-05		454	17433.6	8.012	17425.6	0.327551
635.5	-0.000907	-0.000749168		454.2	17243.7	9.788	17233.9	0.323949
636	0.000367	0.000303136		454.4	17139.4	9.349	17130.1	0.321996
636.5	0.000127	0.0001049		454.6	17065.6	9.798	17055.8	0.3206
637	-0.000229	-0.000189151		454.8	16721.4	9.687	16711.7	0.314133
637.5	-5e-06	-4.12992e-06		455	16685.2	9.015	16676.1	0.313464
638	-0.000302	-0.000249447		455.2	16456.3	8.009	16448.3	0.309182
638.5	-0.000339	-0.000280009		455.4	16250.3	9.219	16241.1	0.305286
639	-0.000212	-0.000175109		455.6	16173.1	9.424	16163.7	0.303831
639.5	-0.0004	-0.000330394		455.8	16036.7	8.707	16028	0.30128
640	-0.000188	-0.000155285		456	15921	8.575	15912.4	0.299109
640.5	0.000234	0.00019328		456.2	15779.1	9.199	15769.9	0.296429
641	-0.000106	-8.75544e-05		456.4	15729.1	7.48	15721.7	0.295522
641.5	-0.000255	-0.000210626		456.6	15684.2	8.7	15675.5	0.294655
642	0.000158	0.000130506		456.8	15379.6	8.498	15371.1	0.288933
642.5	-0.0002	-0.000165197		457	15343.5	7.763	15335.7	0.288268
643	-2.3e-05	-1.89977e-05		457.2	15160.7	9.29	15151.5	0.284804
643.5	0.000223	0.000184195		457.4	14927.5	9.034	14918.5	0.280425
644	-0.000117	-9.66402e-05		457.6	14844	8.67	14835.4	0.278863
644.5	7.9e-05	6.52528e-05		457.8	14637.6	8.007	14629.6	0.274995
645	-0.000286	-0.000236232		458	14560.9	8.549	14552.4	0.273543
645.5	-9e-06	-7.43386e-06		458.2	14252.1	6.989	14245.1	0.267767
646	-0.000151	-0.000124724		458.4	14149.3	7.76	14141.5	0.26582
646.5	-0.000403	-0.000332872		458.6	14042.6	7.49	14035.1	0.263819
647	0.000193	0.000159415		458.8	13802.9	8.288	13794.6	0.259299
647.5	-6.9e-05	-5.6993e-05		459	13765.8	6.3	13759.5	0.25864
648	6.6e-05	5.4515e-05		459.2	13578	7.782	13570.2	0.255081
648.5	0.000203	0.000167675		459.4	13454.5	7.338	13447.2	0.252769
649	-0.000694	-0.000573233		459.6	13367.6	7.336	13360.3	0.251135
649.5	-0.000101	-8.34245e-05		459.8	13249.1	7.983	13241.1	0.248895
650	0.00025	0.000206496		460	13089.5	7.443	13082.1	0.245906
650.5	-7e-05	-5.78189e-05		460.2	12845	7.881	12837.2	0.241302
651	-0.000374	-0.000308918		460.4	12764.1	6.829	12757.3	0.2398
651.5	-0.000199	-0.000164371		460.6	12631.5	8.13	12623.4	0.237284
652	-4.9e-05	-4.04733e-05		460.8	12353.8	7.676	12346.2	0.232073
652.5	7.6e-05	6.27748e-05		461	12277.3	7.01	12270.3	0.230646
653	-0.00016	-0.000132158		461.2	12089.8	8.415	12081.4	0.227096
653.5	-0.000303	-0.000250273		461.4	11872.9	5.833	11867.1	0.223067
654	-0.000165	-0.000136287		461.6	11784.8	6.943	11777.8	0.22139
654.5	-0.000168	-0.000138765		461.8	11715.6	7.491	11708.1	0.220078
655	0.000176	0.000145373		462	11598.6	7.921	11590.7	0.217872
655.5	0.000292	0.000241188		462.2	11361.1	5.881	11355.2	0.213445
656	-0.000538	-0.00044438		462.4	11398.4	7.343	11391	0.214119
656.5	0.000483	0.000398951		462.6	11312.9	8.804	11304.1	0.212484
657	-8e-06	-6.60788e-06		462.8	11099.4	5.89	11093.5	0.208526
657.5	-0.000802	-0.00066244		463	11038.8	6.291	11032.5	0.207379
658	7.1e-05	5.86449e-05		463.2	10915.3	6.832	10908.5	0.205048
658.5	-0.000232	-0.000191628		463.4	10743.8	6.848	10736.9	0.201824
659	0.00027	0.000223016		463.6	10637.3	6.524	10630.8	0.199828
659.5	2.2e-05	1.81717e-05		463.8	10536.8	6.226	10530.6	0.197945
660	0.000984	0.000812769		464	10425.9	7.853	10418	0.195829
660.5	7.7e-05	6.36008e-05		464.2	10224.4	6.83	10217.5	0.192061
661	-0.000152	-0.00012555		464.4	10215.3	7.205	10208.1	0.191884
661.5	-0.000253	-0.000208974		464.6	10128.7	5.284	10123.4	0.190292
662	0.000186	0.000153633		464.8	9968.72	6.76	9961.96	0.187256
662.5	-5.6e-05	-4.62552e-05		465	9927.25	5.894	9921.35	0.186493
663	0.000255	0.000210626		465.2	9837.98	6.285	9831.69	0.184808
663.5	-5.4e-05	-4.46032e-05		465.4	9745.39	7.762	9737.63	0.18304
664	-0.000142	-0.00011729		465.6	9697.48	6.739	9690.74	0.182158
664.5	-0.000359	-0.000296529		465.8	9627.95	6.859	9621.09	0.180849
665	3.9e-05	3.22134e-05		466	9506.83	6.674	9500.16	0.178576
665.5	-9e-06	-7.43386e-06		466.2	9335.77	5.311	9330.46	0.175386
666	0.000153	0.000126376		466.4	9339.27	6.19	9333.08	0.175435
666.5	0.000334	0.000275879		466.6	9200.85	6.092	9194.75	0.172835
667	0.000312	0.000257707		466.8	9061.84	6.319	9055.52	0.170218
667.5	0.000471	0.000389039		467	8999.55	5.925	8993.63	0.169055
668	-6.5e-05	-5.3689e-05		467.2	8896.67	6.764	8889.9	0.167105
668.5	0.000378	0.000312222		467.4	8790.25	7.012	8783.23	0.1651
669	0.000474	0.000391517		467.6	8750.91	6.352	8744.56	0.164373
669.5	0.000291	0.000240362		467.8	8701.34	5.777	8695.56	0.163452
670	0.0004	0.000330394		468	8633.59	5.134	8628.46	0.16219
670.5	0.000246	0.000203192		468.2	8520.15	5.771	8514.38	0.160046
671	-2.4e-05	-1.98236e-05		468.4	8496.04	5.274	8490.76	0.159602
671.5	-5e-06	-4.12992e-06		468.6	8430.58	5.029	8425.56	0.158376
672	-0.000123	-0.000101596		468.8	8350.83	6.038	8344.79	0.156858
672.5	0.000216	0.000178413		469	8268.99	6.768	8262.22	0.155306
673	0.000212	0.000175109		469.2	8221.9	5.791	8216.11	0.154439
673.5	-0.000732	-0.000604621		469.4	8095.47	5.457	8090.01	0.152069
674	0.000258	0.000213104		469.6	8040.83	5.522	8035.31	0.151041
674.5	0.001027	0.000848286		469.8	8011.29	6.955	8004.33	0.150459
675	0.000325	0.000268445		470	7892.66	5.541	7887.12	0.148255
675.5	0.000413	0.000341132		470.2	7827.65	7.07	7820.58	0.147005
676	-0.00016	-0.000132158		470.4	7801.27	6.353	7794.92	0.146522
676.5	-0.00029	-0.000239536		470.6	7700.37	6.276	7694.1	0.144627
677	-0.000218	-0.000180065		470.8	7658.05	5.84	7652.21	0.14384
677.5	0.000697	0.000575711		471	7650.16	4.948	7645.21	0.143708
678	-0.000242	-0.000199888		471.2	7602.77	4.546	7598.22	0.142825
678.5	0.000214	0.000176761		471.4	7547.6	5.455	7542.15	0.141771
679	-0.000363	-0.000299832		471.6	7515.13	5.275	7509.86	0.141164
679.5	0.000537	0.000443554		471.8	7476.18	4.796	7471.38	0.140441
680	0.00019	0.000156937		472	7422.91	6.095	7416.82	0.139415
680.5	0.000167	0.000137939		472.2	7352.72	6.169	7346.55	0.138094
681	-0.000128	-0.000105726		472.4	7348.15	5.902	7342.24	0.138013
681.5	0.000203	0.000167675		472.6	7276.74	4.957	7271.78	0.136689
682	0.000476	0.000393169		472.8	7219.72	5.23	7214.49	0.135612
682.5	-0.000201	-0.000166023		473	7158.46	5.885	7152.58	0.134448
683	8.4e-05	6.93827e-05		473.2	7145.15	4.765	7140.39	0.134219
683.5	0.00014	0.000115638		473.4	7097.59	4.92	7092.67	0.133322
684	0.000729	0.000602143		473.6	7046.07	5.578	7040.49	0.132341
684.5	0.000807	0.00066657		473.8	7023.93	4.746	7019.18	0.131941
685	0.000318	0.000262663		474	6960.76	5.811	6954.95	0.130733
685.5	0.000644	0.000531934		474.2	6958.68	5.339	6953.34	0.130703
686	0.001365	0.00112747		474.4	6949.12	4.745	6944.38	0.130534
686.5	9e-05	7.43386e-05		474.6	6916.72	4.907	6911.81	0.129922
687	0.00033	0.000272575		474.8	6893.38	5.148	6888.23	0.129479
687.5	0.001047	0.000864806		475	6859	4.89	6854.11	0.128838
688	0.000225	0.000185847		475.2	6810.45	4.238	6806.21	0.127937
688.5	0.000245	0.000202366		475.4	6761.96	4.729	6757.23	0.127017
689	-7.3e-05	-6.02969e-05		475.6	6748.48	5.707	6742.77	0.126745
689.5	0.000224	0.000185021		475.8	6688.71	4.907	6683.81	0.125636
690	7.5e-05	6.19489e-05		476	6622.2	4.951	6617.25	0.124385
690.5	0.000383	0.000316352		476.2	6613.54	5.115	6608.43	0.12422
691	-0.000178	-0.000147025		476.4	6595.29	3.926	6591.36	0.123899
691.5	3.2e-05	2.64315e-05		476.6	6583.58	5.161	6578.42	0.123656
692	0.000322	0.000265967		476.8	6557.79	5.007	6552.79	0.123174
692.5	0.000764	0.000631052		477	6494.85	5.32	6489.53	0.121985
693	0.000119	9.82922e-05		477.2	6493.37	5.396	6487.97	0.121955
693.5	0.000488	0.000403081		477.4	6466.24	3.998	6462.24	0.121472
694	0.000632	0.000522022		477.6	6454.3	4.819	6449.48	0.121232
694.5	-0.000196	-0.000161893		477.8	6437.01	5.487	6431.52	0.120894
695	0.000481	0.000397299		478	6347.15	3.824	6343.32	0.119236
695.5	0.00087	0.000718607		478.2	6355.71	4.094	6351.62	0.119392
696	-0.000349	-0.000288269		478.4	6292.34	4.184	6288.16	0.118199
696.5	-0.000613	-0.000506329		478.6	6273.65	5.293	6268.36	0.117827
697	0.000231	0.000190802		478.8	6240.63	4.502	6236.13	0.117221
697.5	1e-05	8.25985e-06		479	6183.88	4.825	6179.06	0.116149
698	0.00041	0.000338654		479.2	6175.49	4.573	6170.92	0.115996
698.5	0.000575	0.000474941		479.4	6121.41	3.804	6117.61	0.114994
699	0.000194	0.000160241		479.6	6147.8	5.367	6142.43	0.11546
699.5	-8.9e-05	-7.35126e-05		479.8	6099.22	4.925	6094.3	0.114555
700	0.000693	0.000572407		480	6051.36	4.762	6046.6	0.113659
700.5	-0.000183	-0.000151155		480.2	6048.74	4.506	6044.23	0.113614
701	0.000145	0.000119768		480.4	6032.68	4.547	6028.13	0.113312
701.5	-0.000415	-0.000342784		480.6	6041.43	4.03	6037.4	0.113486
702	5.9e-05	4.87331e-05		480.8	5983.28	4.432	5978.85	0.112385
702.5	0.000742	0.000612881		481	5926.21	3.834	5922.37	0.111324
703	0.000768	0.000634356		481.2	5871.69	4.593	5867.1	0.110285
703.5	0.000651	0.000537716		481.4	5843.97	4.262	5839.71	0.10977
704	0.000661	0.000545976		481.6	5830.34	4.519	5825.82	0.109509
704.5	0.000776	0.000640964		481.8	5778.37	4.613	5773.75	0.10853
705	0.000152	0.00012555		482	5716.36	3.492	5712.87	0.107386
705.5	0.001024	0.000845808		482.2	5697.01	3.271	5693.74	0.107026
706	0.001143	0.000944101		482.4	5680.29	3.215	5677.07	0.106713
706.5	0.000665	0.00054928		482.6	5653.39	5.258	5648.13	0.106169
707	-0.000569	-0.000469985		482.8	5638.58	5.164	5633.41	0.105892
707.5	-0.00034	-0.000280835		483	5579.83	4.302	5575.52	0.104804
708	-0.000287	-0.000237058		483.2	5556.13	3.935	5552.19	0.104365
708.5	0.000129	0.000106552		483.4	5504.12	4.254	5499.87	0.103382
709	0.000929	0.00076734		483.6	5518.46	3.613	5514.85	0.103663
709.5	0.001345	0.00111095		483.8	5455.33	4.236	5451.1	0.102465
710	0.000234	0.00019328		484	5415.98	2.68	5413.3	0.101755
710.5	0.001903	0.00157185		484.2	5388.98	3.303	5385.68	0.101235
711	0.00053	0.000437772		484.4	5313.44	5.35	5308.09	0.099777
711.5	-1e-06	-8.25985e-07		484.6	5281.26	4.064	5277.2	0.0991962
712	0.00146	0.00120594		484.8	5225.14	4.236	5220.9	0.0981381
712.5	0.000744	0.000614533		485	5180.68	4.011	5176.67	0.0973066
713	0.000836	0.000690523		485.2	5147.43	4.376	5143.05	0.0966747
713.5	0.000644	0.000531934		485.4	5134.09	3.233	5130.85	0.0964454
714	0.000468	0.000386561		485.6	5112.53	4.04	5108.49	0.096025
714.5	0.001188	0.00098127		485.8	5014.97	4.025	5010.95	0.0941915
715	0.001171	0.000967228		486	5042.78	2.759	5040.02	0.0947381
715.5	0.001382	0.00114151		486.2	5008.3	3.59	5004.71	0.0940743
716	0.000588	0.000485679		486.4	4955.78	4.08	4951.7	0.0930779
716.5	0.000991	0.000818551		486.6	4947.29	4.164	4943.12	0.0929167
717	0.001463	0.00120842		486.8	4891.97	4.457	4887.51	0.0918713
717.5	0.001018	0.000840853		487	4824.52	3.68	4820.84	0.090618
718	0.000257	0.000212278		487.2	4810.07	2.419	4807.65	0.0903702
718.5	0.001589	0.00131249		487.4	4751.94	4.938	4747	0.0892301
719	-8.3e-05	-6.85567e-05		487.6	4706.01	3.001	4703.01	0.0884032
719.5	0.000743	0.000613707		487.8	4626.05	3.171	4622.88	0.086897
720	0.001037	0.000856546		488	4590.13	2.191	4587.94	0.0862401
720.5	0.000418	0.000345262		488.2	4581.12	2.12	4579	0.0860721
721	0.000199	0.000164371		488.4	4504.09	2.986	4501.1	0.0846079
721.5	0.00131	0.00108204		488.6	4499.42	3.083	4496.34	0.0845183
722	0.001364	0.00112664		488.8	4421.11	1.833	4419.28	0.0830698
722.5	0.001676	0.00138435		489	4406.65	3.634	4403.02	0.0827642
723	0.000128	0.000105726		489.2	4384.45	2.648	4381.8	0.0823653
723.5	0.000807	0.00066657		489.4	4341.75	3.129	4338.62	0.0815538
724	0.000616	0.000508807		489.6	4331.23	3.004	4328.23	0.0813583
724.5	0.000871	0.000719433		489.8	4268.48	4.021	4264.46	0.0801597
725	0.000888	0.000733475		490	4220.48	3.38	4217.1	0.0792695
725.5	0.000232	0.000191628		490.2	4192	3.575	4188.43	0.0787305
726	0.000849	0.000701261		490.4	4142.3	3.491	4138.81	0.0777978
726.5	-0.000172	-0.000142069		490.6	4094.27	3.739	4090.53	0.0768904
727	0.001802	0.00148842		490.8	4025.06	3.868	4021.19	0.0755869
727.5	0.000967	0.000798727		491	3999.03	2.316	3996.71	0.0751268
728	0.000965	0.000797075		491.2	3942.72	2.213	3940.51	0.0740704
728.5	0.001154	0.000953186		491.4	3923.48	2.627	3920.86	0.0737009
729	-0.000405	-0.000334524		491.6	3908.67	2.314	3906.36	0.0734283
729.5	-3e-05	-2.47795e-05		491.8	3825.3	2.477	3822.83	0.0718582
730	0.001436	0.00118611		492	3821.02	2.53	3818.49	0.0717767
730.5	0.000925	0.000764036		492.2	3802.5	2.37	3800.13	0.0714316
731	0.000448	0.000370041		492.4	3749.09	3.322	3745.77	0.0704097
731.5	0.001558	0.00128688		492.6	3720.48	2.312	3718.17	0.0698909
732	0.000804	0.000664092		492.8	3680.32	3.035	3677.29	0.0691225
732.5	0.001026	0.00084746		493	3625.48	1.888	3623.59	0.0681132
733	0.00054	0.000446032		493.2	3593.26	4.138	3589.12	0.0674653
733.5	0.001076	0.00088876		493.4	3560.98	2.238	3558.74	0.0668942
734	0.000975	0.000805335		493.6	3503.33	3.259	3500.07	0.0657913
734.5	0.001251	0.00103331		493.8	3458.24	2.098	3456.14	0.0649655
735	0.000205	0.000169327		494	3425.84	2.306	3423.54	0.0643527
735.5	0.000363	0.000299832		494.2	3382.24	3.369	3378.87	0.0635132
736	0.001099	0.000907757		494.4	3366.77	1.542	3365.23	0.0632566
736.5	0.000713	0.000588927		494.6	3354.18	1.826	3352.36	0.0630148
737	0.000866	0.000715303		494.8	3304.36	2.427	3301.93	0.062067
737.5	0.000904	0.00074669		495	3316.27	2.208	3314.06	0.0622949
738	0.000852	0.000703739		495.2	3260.47	2.732	3257.74	0.0612363
738.5	0.000803	0.000663266		495.4	3246.92	1.646	3245.27	0.0610019
739	0.000241	0.000199062		495.6	3219.2	2.579	3216.62	0.0604633
739.5	0.001392	0.00114977		495.8	3172.41	1.726	3170.69	0.0595999
740	0.000471	0.000389039		496	3131.16	2.354	3128.8	0.0588125
740.5	0.001185	0.000978792		496.2	3079.21	1.836	3077.38	0.0578459
741	0.002049	0.00169244		496.4	3054.25	1.919	3052.33	0.0573751
741.5	0.00105	0.000867284		496.6	3017.77	2.411	3015.36	0.0566802
742	-5.3e-05	-4.37772e-05		496.8	2976.11	2.237	2973.87	0.0559003
742.5	0.001368	0.00112995		497	2940.93	1.886	2939.05	0.0552457
743	0.001566	0.00129349		497.2	2918.54	1.769	2916.77	0.0548269
743.5	0.001136	0.000938319		497.4	2905.7	1.977	2903.72	0.0545817
744	0.00156	0.00128854		497.6	2898.56	2.085	2896.48	0.0544455
744.5	0.000263	0.000217234		497.8	2839.3	0.694	2838.61	0.0533578
745	0.001248	0.00103083		498	2834.26	3.235	2831.03	0.0532152
745.5	5.7e-05	4.70811e-05		498.2	2783.6	1.539	2782.06	0.0522948
746	0.00052	0.000429512		498.4	2776.39	3.498	2772.89	0.0521224
746.5	0.001248	0.00103083		498.6	2726.3	0.891	2725.41	0.05123
747	6e-06	4.95591e-06		498.8	2706.9	1.893	2705.01	0.0508464
747.5	0.001869	0.00154377		499	2679.05	2.153	2676.89	0.050318
748	0.001033	0.000853242		499.2	2647.36	2.828	2644.53	0.0497096
748.5	0.000769	0.000635182		499.4	2634.27	1.69	2632.58	0.049485
749	0.002086	0.001723		499.6	2591.2	1.987	2589.22	0.0486699
749.5	0.000278	0.000229624		499.8	2547.53	3.291	2544.24	0.0478244
750	0.00175	0.00144547		500	2527.52	2.387	2525.13	0.0474653
				500.2	2500.25	1.908	2498.34	0.0469617
				500.4	2494.6	2.848	2491.75	0.0468378
				500.6	2469.68	2.252	2467.42	0.0463805
				500.8	2435.82	2.973	2432.85	0.0457306
				501	2437.38	1.665	2435.72	0.0457846
				501.2	2400.94	2.56	2398.38	0.0450827
				501.4	2381.59	3.087	2378.51	0.0447091
				501.6	2355.23	2.27	2352.96	0.044229
				501.8	2343.07	3.399	2339.67	0.0439791
				502	2314.36	1.175	2313.18	0.0434812
				502.2	2294.71	3.266	2291.44	0.0430725
				502.4	2272.45	1.719	2270.73	0.0426832
				502.6	2235.3	2.052	2233.25	0.0419787
				502.8	2212.84	1.649	2211.19	0.041564
				503	2216	1.559	2214.44	0.0416252
				503.2	2179.88	1.968	2177.91	0.0409384
				503.4	2177.3	2.863	2174.43	0.0408731
				503.6	2142.98	2.688	2140.29	0.0402314
				503.8	2136.77	1.17	2135.6	0.0401432
				504	2128.28	1.89	2126.39	0.0399701
				504.2	2110.34	1.96	2108.38	0.0396315
				504.4	2103.5	2.142	2101.36	0.0394995
				504.6	2082.49	2.271	2080.22	0.0391023
				504.8	2059.3	2.373	2056.93	0.0386644
				505	2045.84	1.64	2044.19	0.038425
				505.2	2030.35	1.262	2029.08	0.038141
				505.4	2028.5	1.229	2027.27	0.0381069
				505.6	1990.71	2.751	1987.95	0.0373679
				505.8	1974.36	0.955	1973.4	0.0370943
				506	1972.61	1.934	1970.68	0.0370431
				506.2	1952.06	0.514	1951.54	0.0366835
				506.4	1942.71	1.419	1941.29	0.0364907
				506.6	1920.27	0.605	1919.67	0.0360843
				506.8	1894.3	2.646	1891.65	0.0355577
				507	1886.7	3.1	1883.61	0.0354064
				507.2	1905.48	1.457	1904.02	0.0357901
				507.4	1878.5	1.616	1876.89	0.0352801
				507.6	1847.84	1.473	1846.37	0.0347064
				507.8	1865.48	1.799	1863.68	0.0350318
				508	1829.65	1.727	1827.92	0.0343598
				508.2	1822.47	1.582	1820.89	0.0342276
				508.4	1801.55	3.232	1798.32	0.0338032
				508.6	1793.15	2.27	1790.88	0.0336635
				508.8	1758.57	2.541	1756.03	0.0330084
				509	1771.79	0.759	1771.03	0.0332903
				509.2	1754.35	2.104	1752.24	0.0329372
				509.4	1747.9	1.949	1745.95	0.0328188
				509.6	1737.08	1.886	1735.19	0.0326167
				509.8	1728.55	1.83	1726.72	0.0324573
				510	1711.23	1.457	1709.78	0.0321389
				510.2	1705.81	1.523	1704.29	0.0320357
				510.4	1684.49	1.552	1682.94	0.0316344
				510.6	1681.07	2.05	1679.02	0.0315607
				510.8	1667.72	1.542	1666.18	0.0313194
				511	1667.61	2.315	1665.29	0.0313028
				511.2	1659.91	1.964	1657.95	0.0311647
				511.4	1642.32	1.232	1641.09	0.0308478
				511.6	1606.97	2.5	1604.47	0.0301595
				511.8	1614.8	1.561	1613.24	0.0303242
				512	1602.08	1.958	1600.12	0.0300777
				512.2	1588.67	1.822	1586.85	0.0298283
				512.4	1572.76	1.438	1571.32	0.0295364
				512.6	1570.83	2.223	1568.61	0.0294854
				512.8	1556.12	2.611	1553.51	0.0292015
				513	1556.67	2.305	1554.37	0.0292177
				513.2	1545.86	1.114	1544.75	0.0290368
				513.4	1537.03	1.744	1535.29	0.0288591
				513.6	1523.48	0.546	1522.94	0.0286269
				513.8	1522.85	2.218	1520.63	0.0285835
				514	1493.7	2.834	1490.86	0.028024
				514.2	1485.35	0.557	1484.79	0.0279098
				514.4	1471.74	1.24	1470.5	0.0276412
				514.6	1463.79	1.339	1462.45	0.0274899
				514.8	1460.39	2.048	1458.34	0.0274126
				515	1448.87	2.544	1446.32	0.0271868
				515.2	1438.16	0.993	1437.17	0.0270147
				515.4	1427.07	1.932	1425.13	0.0267884
				515.6	1427.85	2.906	1424.94	0.0267849
				515.8	1415.91	2.463	1413.44	0.0265687
				516	1409.81	0.421	1409.39	0.0264925
				516.2	1401.45	2.313	1399.14	0.0262998
				516.4	1399.07	2.323	1396.74	0.0262548
				516.6	1387.07	2.129	1384.94	0.0260328
				516.8	1374.28	2.494	1371.78	0.0257856
				517	1364.01	0.793	1363.22	0.0256246
				517.2	1347.15	2.371	1344.77	0.0252779
				517.4	1324.55	1.435	1323.12	0.0248708
				517.6	1326.56	1.498	1325.06	0.0249073
				517.8	1325.54	2.138	1323.4	0.0248762
				518	1310.2	1.89	1308.31	0.0245925
				518.2	1300.83	2.398	1298.43	0.0244067
				518.4	1298.56	0.683	1297.88	0.0243964
				518.6	1297.78	1.105	1296.67	0.0243738
				518.8	1285	1.12	1283.88	0.0241333
				519	1277.53	1.765	1275.77	0.0239808
				519.2	1268.91	0.95	1267.96	0.023834
				519.4	1258.36	1.834	1256.52	0.0236191
				519.6	1253.44	0.699	1252.74	0.0235479
				519.8	1237.02	0.853	1236.16	0.0232363
				520	1228.51	1.107	1227.4	0.0230716
				520.2	1208.39	0.949	1207.44	0.0226964
				520.4	1191.44	0.737	1190.7	0.0223818
				520.6	1195.65	1.154	1194.5	0.0224532
				520.8	1188.77	1.359	1187.41	0.02232
				521	1180.68	2.431	1178.25	0.0221477
				521.2	1166.54	1.421	1165.12	0.0219009
				521.4	1161.53	2.576	1158.96	0.0217851
				521.6	1159.35	0.72	1158.63	0.0217789
				521.8	1146.87	1.549	1145.32	0.0215287
				522	1135.37	1.254	1134.12	0.0213182
				522.2	1131.6	1.916	1129.68	0.0212348
				522.4	1119.52	0.304	1119.22	0.0210381
				522.6	1114.89	1.889	1113	0.0209212
				522.8	1100.8	2.266	1098.53	0.0206493
				523	1100.03	1.145	1098.89	0.020656
				523.2	1082.02	1.31	1080.71	0.0203143
				523.4	1070	0.685	1069.31	0.0201
				523.6	1066.8	0.68	1066.12	0.02004
				523.8	1063.57	1.935	1061.64	0.0199558
				524	1062.02	1.559	1060.46	0.0199337
				524.2	1050.21	2.122	1048.09	0.0197011
				524.4	1032.83	1.254	1031.57	0.0193906
				524.6	1038.23	1.529	1036.7	0.0194871
				524.8	1025.81	0.347	1025.46	0.0192757
				525	1012.43	1.269	1011.17	0.019007
				525.2	998.224	1.413	996.811	0.0187372
				525.4	991.433	1.247	990.186	0.0186127
				525.6	987.392	2.097	985.295	0.0185207
				525.8	984.772	0.754	984.018	0.0184967
				526	955.952	1.017	954.935	0.0179501
				526.2	949.359	0.301	949.058	0.0178396
				526.4	949.945	-0.039	949.984	0.017857
				526.6	939.895	1.077	938.818	0.0176471
				526.8	929.577	1.786	927.791	0.0174398
				527	930.85	2.097	928.753	0.0174579
				527.2	920.677	0.223	920.454	0.0173019
				527.4	914.493	1.884	912.609	0.0171544
				527.6	912.49	0.987	911.503	0.0171337
				527.8	895.872	1.221	894.651	0.0168169
				528	900.187	0.284	899.903	0.0169156
				528.2	882.886	0.988	881.898	0.0165772
				528.4	876.342	1.455	874.887	0.0164454
				528.6	871.904	0.97	870.934	0.0163711
				528.8	854.867	2.693	852.174	0.0160184
				529	855.453	0.323	855.13	0.016074
				529.2	833.872	2.084	831.788	0.0156352
				529.4	831.783	1.477	830.306	0.0156074
				529.6	827.474	1.392	826.082	0.015528
				529.8	815.702	1.746	813.956	0.0153001
				530	816.645	1.968	814.677	0.0153136
				530.2	802.178	1.831	800.347	0.0150442
				530.4	803.605	1.489	802.116	0.0150775
				530.6	817.249	0.832	816.417	0.0153463
				530.8	790.19	1.03	789.16	0.014834
				531	780.03	0.625	779.405	0.0146506
				531.2	781.03	2.06	778.97	0.0146424
				531.4	763.813	1.399	762.414	0.0143312
				531.6	763.168	1.573	761.595	0.0143158
				531.8	748.731	1.42	747.311	0.0140473
				532	736.319	2.035	734.284	0.0138024
				532.2	746.96	0.487	746.473	0.0140316
				532.4	723.448	0.517	722.931	0.013589
				532.6	715.313	1.727	713.586	0.0134134
				532.8	722.593	1.605	720.988	0.0135525
				533	711.866	1.83	710.036	0.0133467
				533.2	706.285	1.554	704.731	0.0132469
				533.4	694.644	1.011	693.633	0.0130383
				533.6	709.789	0.362	709.427	0.0133352
				533.8	691.4	0.904	690.496	0.0129794
				534	680.538	0.966	679.572	0.012774
				534.2	672.483	0.914	671.569	0.0126236
				534.4	661.665	1.993	659.672	0.0124
				534.6	663.918	0.757	663.161	0.0124655
				534.8	657.693	1.228	656.465	0.0123397
				535	654.907	1.181	653.726	0.0122882
				535.2	640.765	1.74	639.025	0.0120118
				535.4	630.043	2.073	627.97	0.011804
				535.6	627.289	1.174	626.115	0.0117692
				535.8	626.354	1.506	624.848	0.0117454
				536	622.682	0.366	622.316	0.0116978
				536.2	613.513	2.261	611.252	0.0114898
				536.4	614.4	0.367	614.033	0.0115421
				536.6	609.491	2.169	607.322	0.0114159
				536.8	601.852	0.163	601.689	0.01131
				537	589.317	1.055	588.262	0.0110576
				537.2	588.018	1.678	586.34	0.0110215
				537.4	587.771	1.705	586.066	0.0110164
				537.6	574.316	1.56	572.756	0.0107662
				537.8	574.39	1.23	573.16	0.0107738
				538	567.104	2.193	564.911	0.0106187
				538.2	561.889	0.462	561.427	0.0105532
				538.4	559.579	-0.278	559.857	0.0105237
				538.6	555.443	1.165	554.278	0.0104188
				538.8	541.42	0.391	541.029	0.0101698
				539	552.913	0.732	552.181	0.0103794
				539.2	544.404	0.33	544.074	0.010227
				539.4	546.275	1.849	544.426	0.0102337
				539.6	535.066	0.53	534.536	0.0100478
				539.8	529.859	2.306	527.553	0.00991649
				540	522.127	0.459	521.668	0.00980587
				540.2	515.034	0.916	514.118	0.00966395
				540.4	505.639	1.849	503.79	0.00946981
				540.6	507.093	0.636	506.457	0.00951995
				540.8	507.498	1.632	505.866	0.00950884
				541	498.364	1.313	497.051	0.00934314
				541.2	490.268	1.628	488.64	0.00918504
				541.4	491.925	0.482	491.443	0.00923773
				541.6	485.808	0.995	484.813	0.0091131
				541.8	490.061	0.356	489.705	0.00920506
				542	487.398	1.524	485.874	0.00913305
				542.2	480.515	2.378	478.137	0.00898761
				542.4	481.792	-0.243	482.035	0.00906088
				542.6	472.209	1.332	470.877	0.00885114
				542.8	468.057	0.877	467.18	0.00878165
				543	463.698	1.356	462.342	0.00869071
				543.2	461.444	0.095	461.349	0.00867205
				543.4	462.869	0.914	461.955	0.00868344
				543.6	451.952	2.126	449.826	0.00845545
				543.8	448.439	1.817	446.622	0.00839522
				544	449.573	0.774	448.799	0.00843614
				544.2	444.797	-0.223	445.02	0.00836511
				544.4	438.286	1.302	436.984	0.00821405
				544.6	436.27	1.524	434.746	0.00817198
				544.8	432.38	1.623	430.757	0.008097
				545	431.116	-0.086	431.202	0.00810537
				545.2	426.335	0.215	426.12	0.00800984
				545.4	430.605	1.38	429.225	0.00806821
				545.6	426.776	1.236	425.54	0.00799894
				545.8	425.355	2.205	423.15	0.00795401
				546	413.596	0.818	412.778	0.00775905
				546.2	415.416	0.474	414.942	0.00779973
				546.4	412.603	0.464	412.139	0.00774704
				546.6	409.757	1.397	408.36	0.007676
				546.8	404.405	1.226	403.179	0.00757862
				547	397.914	0.387	397.527	0.00747237
				547.2	393.093	0.79	392.303	0.00737418
				547.4	393.872	1.726	392.146	0.00737123
				547.6	395.483	1.311	394.172	0.00740931
				547.8	395.827	0.12	395.707	0.00743816
				548	392.575	1.626	390.949	0.00734873
				548.2	388.726	0.887	387.839	0.00729027
				548.4	385.653	1.163	384.49	0.00722732
				548.6	384.031	1.366	382.665	0.00719301
				548.8	380.685	1.968	378.717	0.0071188
				549	376.175	1.413	374.762	0.00704446
				549.2	377.167	1.146	376.021	0.00706812
				549.4	376.148	1.986	374.162	0.00703318
				549.6	366.464	2.009	364.455	0.00685071
				549.8	366.513	0.825	365.688	0.00687389
				550	365.498	2.111	363.387	0.00683064
				550.2	371.044	1.802	369.242	0.0069407
				550.4	365.399	1.038	364.361	0.00684895
				550.6	364.264	0.814	363.45	0.00683182
				550.8	356.352	1.183	355.169	0.00667616
				551	357.103	0.277	356.826	0.00670731
				551.2	356.349	1.751	354.598	0.00666543
				551.4	356.458	1.414	355.044	0.00667381
				551.6	356.584	1.936	354.648	0.00666637
				551.8	351.512	1.717	349.795	0.00657515
				552	350.706	1.291	349.415	0.00656801
				552.2	346.061	1.836	344.225	0.00647045
				552.4	342.162	1.295	340.867	0.00640733
				552.6	346.562	2.229	344.333	0.00647248
				552.8	339.764	1.779	337.985	0.00635315
				553	336.133	2.257	333.876	0.00627592
				553.2	328.153	1.273	326.88	0.00614441
				553.4	333.652	0.202	333.45	0.00626791
				553.6	335.593	1.685	333.908	0.00627652
				553.8	326.333	2.346	323.987	0.00609003
				554	328.399	2.015	326.384	0.00613509
				554.2	321.375	1.489	319.886	0.00601294
				554.4	323.11	1.055	322.055	0.00605372
				554.6	318.305	1.431	316.874	0.00595633
				554.8	321.342	2.708	318.634	0.00598941
				555	325.67	2.539	323.131	0.00607394
				555.2	320.047	2.026	318.021	0.00597789
				555.4	314.977	2.766	312.211	0.00586868
				555.6	311.481	0.533	310.948	0.00584494
				555.8	309.101	1.288	307.813	0.00578601
				556	307.597	0.806	306.791	0.0057668
				556.2	309.842	0.275	309.567	0.00581898
				556.4	312.026	0.435	311.591	0.00585702
				556.6	304.61	0.298	304.312	0.0057202
				556.8	304.172	1.575	302.597	0.00568796
				557	298.998	2.501	296.497	0.0055733
				557.2	305.996	3.04	302.956	0.00569471
				557.4	298.909	0.23	298.679	0.00561431
				557.6	298.319	1.13	297.189	0.00558631
				557.8	299.382	2.665	296.717	0.00557743
				558	295.306	2.551	292.755	0.00550296
				558.2	291.407	1.035	290.372	0.00545817
				558.4	293.274	0.429	292.845	0.00550465
				558.6	289.637	1.382	288.255	0.00541837
				558.8	291.318	0.511	290.807	0.00546634
				559	294.678	0.417	294.261	0.00553127
				559.2	289.345	0.689	288.656	0.00542591
				559.4	283.059	1.139	281.92	0.00529929
				559.6	288.158	1.177	286.981	0.00539442
				559.8	283.956	1.884	282.072	0.00530215
				560	287.38	1.072	286.308	0.00538177
				560.2	287.09	0.411	286.679	0.00538875
				560.4	280.027	1.054	278.973	0.0052439
				560.6	278.232	0.211	278.021	0.005226
				560.8	278.444	2.659	275.785	0.00518397
				561	274.415	0.493	273.922	0.00514895
				561.2	280.387	0.794	279.593	0.00525555
				561.4	272.58	1.38	271.2	0.00509779
				561.6	264.887	-0.568	265.455	0.0049898
				561.8	270.728	1.449	269.279	0.00506168
				562	264.204	0.295	263.909	0.00496074
				562.2	264.89	1.343	263.547	0.00495393
				562.4	267.024	0.368	266.656	0.00501237
				562.6	265.026	2.563	262.463	0.00493356
				562.8	267.551	1.015	266.536	0.00501012
				563	268.729	-0.012	268.741	0.00505156
				563.2	267.091	2.241	264.85	0.00497842
				563.4	261.702	0.287	261.415	0.00491386
				563.6	260.207	2.707	257.5	0.00484027
				563.8	256.108	0.12	255.988	0.00481184
				564	251.842	0.561	251.281	0.00472337
				564.2	259.336	-0.745	260.081	0.00488878
				564.4	251.842	1.286	250.556	0.00470974
				564.6	253.05	0.181	252.869	0.00475322
				564.8	249.853	1.487	248.366	0.00466857
				565	250.077	0.036	250.041	0.00470006
				565.2	255.018	-0.364	255.382	0.00480045
				565.4	249	2.422	246.578	0.00463496
				565.6	248.537	0.182	248.355	0.00466837
				565.8	243.797	-0.012	243.809	0.00458291
				566	250.233	0.448	249.785	0.00469525
				566.2	246.468	0.573	245.895	0.00462212
				566.4	241.318	2.304	239.014	0.00449278
				566.6	245.244	1.503	243.741	0.00458164
				566.8	244.624	1.479	243.145	0.00457043
				567	241.903	-0.208	242.111	0.004551
				567.2	242.245	0.271	241.974	0.00454842
				567.4	240.603	1.216	239.387	0.00449979
				567.6	235.516	0.148	235.368	0.00442425
				567.8	237.962	1.525	236.437	0.00444434
				568	239.375	1.916	237.459	0.00446355
				568.2	236.867	2.137	234.73	0.00441225
				568.4	231.93	-0.754	232.684	0.0043738
				568.6	229.215	1.631	227.584	0.00427793
				568.8	231.647	1.256	230.391	0.00433069
				569	231.165	1.657	229.508	0.0043141
				569.2	233.049	0.15	232.899	0.00437784
				569.4	229.507	1.01	228.497	0.00429509
				569.6	230.926	2.5	228.426	0.00429376
				569.8	224.595	-0.187	224.782	0.00422526
				570	222.643	1.096	221.547	0.00416445
				570.2	218.68	-0.376	219.056	0.00411763
				570.4	222.9	1.153	221.747	0.00416821
				570.6	221.47	0.214	221.256	0.00415898
				570.8	221.006	1.219	219.787	0.00413137
				571	219.991	1.582	218.409	0.00410547
				571.2	223.765	1.32	222.445	0.00418133
				571.4	223.355	0.906	222.449	0.00418141
				571.6	218.926	1.816	217.11	0.00408105
				571.8	217.066	-0.832	217.898	0.00409586
				572	211.568	-0.215	211.783	0.00398092
				572.2	213.606	1.395	212.211	0.00398896
				572.4	212.382	1.269	211.113	0.00396832
				572.6	219.034	1.056	217.978	0.00409736
				572.8	208.914	1.704	207.21	0.00389496
				573	204.281	1.21	203.071	0.00381716
				573.2	208.658	1.614	207.044	0.00389184
				573.4	206.816	0.485	206.331	0.00387843
				573.6	198.754	0.204	198.55	0.00373217
				573.8	207.116	1.465	205.651	0.00386565
				574	206.782	0.434	206.348	0.00387875
				574.2	203.226	-0.885	204.111	0.0038367
				574.4	204.886	0.129	204.757	0.00384885
				574.6	197.847	2.41	195.437	0.00367366
				574.8	200.194	0.838	199.356	0.00374732
				575	203.415	1.06	202.355	0.0038037
				575.2	199.977	1.677	198.3	0.00372747
				575.4	200.891	0.53	200.361	0.00376622
				575.6	196.835	1.112	195.723	0.00367903
				575.8	193.806	0.683	193.123	0.00363016
				576	196.418	0.401	196.017	0.00368456
				576.2	191.109	0.738	190.371	0.00357843
				576.4	189.539	0.755	188.784	0.0035486
				576.6	194.074	-0.234	194.308	0.00365244
				576.8	189.328	1.76	187.568	0.00352574
				577	189.737	-1.139	190.876	0.00358792
				577.2	188.374	-0.418	188.792	0.00354875
				577.4	188.772	1.077	187.695	0.00352813
				577.6	189.335	0.762	188.573	0.00354463
				577.8	187.617	-0.144	187.761	0.00352937
				578	183.824	1.381	182.443	0.00342941
				578.2	184.869	0.999	183.87	0.00345623
				578.4	185.184	-0.291	185.475	0.0034864
				578.6	186.471	0.897	185.574	0.00348826
				578.8	179.674	0.962	178.712	0.00335928
				579	181.857	1.834	180.023	0.00338392
				579.2	176.444	-1.671	178.115	0.00334805
				579.4	178.966	0.581	178.385	0.00335313
				579.6	181.436	0.422	181.014	0.00340255
				579.8	177.141	0.741	176.4	0.00331582
				580	172.307	0.637	171.67	0.00322691
				580.2	178.281	-0.066	178.347	0.00335241
				580.4	175.929	1.494	174.435	0.00327888
				580.6	175.731	-0.386	176.117	0.0033105
				580.8	173.998	-0.027	174.025	0.00327117
				581	168.999	0.536	168.463	0.00316662
				581.2	168.887	1.709	167.178	0.00314247
				581.4	168.234	0.484	167.75	0.00315322
				581.6	170.588	1.864	168.724	0.00317153
				581.8	163.22	-0.282	163.502	0.00307337
				582	164.567	0.134	164.433	0.00309087
				582.2	160.19	0.671	159.519	0.0029985
				582.4	163.567	-0.324	163.891	0.00308068
				582.6	164.55	0.484	164.066	0.00308397
				582.8	163.083	0.608	162.475	0.00305407
				583	162.06	0.284	161.776	0.00304093
				583.2	165.043	2.431	162.612	0.00305664
				583.4	162.311	-0.299	162.61	0.0030566
				583.6	160.694	-1.218	161.912	0.00304348
				583.8	159.933	1.113	158.82	0.00298536
				584	159.071	0.787	158.284	0.00297529
				584.2	158.588	0.271	158.317	0.00297591
				584.4	159.391	0.177	159.214	0.00299277
				584.6	156.156	0.258	155.898	0.00293044
				584.8	150.937	0.724	150.213	0.00282358
				585	150.295	0.643	149.652	0.00281303
				585.2	146.756	-0.314	147.07	0.0027645
				585.4	152.719	1.822	150.897	0.00283643
				585.6	154.162	-0.341	154.503	0.00290422
				585.8	153.444	0.302	153.142	0.00287863
				586	144.474	-1.321	145.795	0.00274053
				586.2	151.394	0.412	150.982	0.00283803
				586.4	146.433	-0.263	146.696	0.00275747
				586.6	142.492	0.868	141.624	0.00266213
				586.8	144.288	0.318	143.97	0.00270623
				587	145.034	0.193	144.841	0.0027226
				587.2	143.416	0.951	142.465	0.00267794
				587.4	138.332	-0.912	139.244	0.00261739
				587.6	139.643	0.633	139.01	0.00261299
				587.8	141.408	-0.718	142.126	0.00267156
				588	139.221	0	139.221	0.00261696
				588.2	136.423	-1.216	137.639	0.00258722
				588.4	138.668	-0.473	139.141	0.00261545
				588.6	137.11	0.055	137.055	0.00257624
				588.8	136.612	0.042	136.57	0.00256713
				589	137.263	1.499	135.764	0.00255198
				589.2	139.841	-0.084	139.925	0.00263019
				589.4	133.546	-1.138	134.684	0.00253168
				589.6	130.998	0.673	130.325	0.00244974
				589.8	134.95	-0.071	135.021	0.00253801
				590	131.709	-2.131	133.84	0.00251581
				590.2	130.045	-1.085	131.13	0.00246487
				590.4	128.802	-0.823	129.625	0.00243658
				590.6	128.281	0.042	128.239	0.00241053
				590.8	127.863	0.96	126.903	0.00238541
				591	124.008	-0.789	124.797	0.00234583
				591.2	128.553	-0.438	128.991	0.00242466
				591.4	124.01	0.354	123.656	0.00232438
				591.6	127.756	1.416	126.34	0.00237483
				591.8	128.658	-1.242	129.9	0.00244175
				592	122.581	0.584	121.997	0.0022932
				592.2	121.019	-0.884	121.903	0.00229143
				592.4	126.886	-0.1	126.986	0.00238697
				592.6	123.358	-2.685	126.043	0.00236925
				592.8	119.711	-0.661	120.372	0.00226265
				593	117.476	-1.231	118.707	0.00223135
				593.2	118.505	-1.179	119.684	0.00224972
				593.4	118.163	0.98	117.183	0.00220271
				593.6	111.276	-0.086	111.362	0.00209329
				593.8	117.801	-0.305	118.106	0.00222006
				594	117.545	-1.707	119.252	0.0022416
				594.2	113.557	-0.752	114.309	0.00214868
				594.4	119.081	-0.756	119.837	0.00225259
				594.6	111.716	-1.651	113.367	0.00213098
				594.8	117.403	-1.238	118.641	0.00223011
				595	113.887	1.115	112.772	0.00211979
				595.2	116.364	0.044	116.32	0.00218648
				595.4	111.567	0.655	110.912	0.00208483
				595.6	108.564	-1.308	109.872	0.00206528
				595.8	108.266	-1.245	109.511	0.00205849
				596	107.573	0.643	106.93	0.00200998
				596.2	114.041	-0.176	114.217	0.00214695
				596.4	109.572	-1.15	110.722	0.00208126
				596.6	108.256	-2.336	110.592	0.00207881
				596.8	105.548	-1.335	106.883	0.0020091
				597	106.67	-0.488	107.158	0.00201426
				597.2	107.904	-2.528	110.432	0.00207581
				597.4	105.873	0.134	105.739	0.00198759
				597.6	103.162	0.461	102.701	0.00193049
				597.8	106.68	-1.332	108.012	0.00203032
				598	103.224	-3.22	106.444	0.00200084
				598.2	105.35	-1.15	106.5	0.0020019
				598.4	104.331	-0.075	104.406	0.00196253
				598.6	102.455	0.597	101.858	0.00191464
				598.8	101.091	0.165	100.926	0.00189712
				599	101.751	-1.092	102.843	0.00193316
				599.2	106.886	-1.37	108.256	0.0020349
				599.4	93.746	-1.728	95.474	0.00179464
				599.6	101.078	1.007	100.071	0.00188105
				599.8	105.613	-1.318	106.931	0.00201
				600	102.84	-0.333	103.173	0.00193936
				600.2	95.599	-1.72	97.319	0.00182932
				600.4	97.057	-0.351	97.408	0.00183099
				600.6	100.565	-0.841	101.406	0.00190614
				600.8	95.118	-0.812	95.93	0.00180321
				601	100.453	-3.005	103.458	0.00194472
				601.2	96.665	-0.277	96.942	0.00182223
				601.4	96.466	-1.432	97.898	0.0018402
				601.6	96.139	-0.077	96.216	0.00180859
				601.8	100.426	-1.005	101.431	0.00190661
				602	90.626	-1.217	91.843	0.00172639
				602.2	96.744	1.146	95.598	0.00179697
				602.4	95.559	-0.898	96.457	0.00181312
				602.6	95.537	0.558	94.979	0.00178533
				602.8	98.047	-0.435	98.482	0.00185118
				603	95.943	-2.092	98.035	0.00184278
				603.2	95.892	-1.857	97.749	0.0018374
				603.4	91.12	-1.172	92.292	0.00173483
				603.6	94.445	-2.066	96.511	0.00181413
				603.8	95.678	-1.039	96.717	0.001818
				604	90.838	-2.262	93.1	0.00175001
				604.2	87.372	-1.263	88.635	0.00166609
				604.4	93.695	0.285	93.41	0.00175584
				604.6	97.086	-0.381	97.467	0.0018321
				604.8	92.872	-1.72	94.592	0.00177806
				605	90.088	-1.708	91.796	0.0017255
				605.2	88.034	-1.748	89.782	0.00168765
				605.4	91.183	-0.93	92.113	0.00173146
				605.6	90.719	-2.667	93.386	0.00175539
				605.8	88.217	-1.871	90.088	0.0016934
				606	89.495	-1.482	90.977	0.00171011
				606.2	89.662	-1.18	90.842	0.00170757
				606.4	88.411	-1.68	90.091	0.00169345
				606.6	90.507	-0.34	90.847	0.00170766
				606.8	86.371	0.666	85.705	0.00161101
				607	86.745	-1.266	88.011	0.00165436
				607.2	89.412	-1.486	90.898	0.00170862
				607.4	88.382	0.408	87.974	0.00165366
				607.6	85.638	-1.148	86.786	0.00163133
				607.8	83.477	0.773	82.704	0.0015546
				608	87.12	-2.042	89.162	0.00167599
				608.2	86.921	-2.089	89.01	0.00167313
				608.4	84.343	1.639	82.704	0.0015546
				608.6	89.062	-0.751	89.813	0.00168823
				608.8	88.729	-0.017	88.746	0.00166817
				609	87.068	-1.359	88.427	0.00166218
				609.2	82.786	0	82.786	0.00155614
				609.4	87.463	-1.026	88.489	0.00166334
				609.6	86.163	0.304	85.859	0.0016139
				609.8	89.922	-2.352	92.274	0.00173449
				610	84.476	-2.337	86.813	0.00163184
				610.2	83.58	-2.426	86.006	0.00161667
				610.4	85.889	0.102	85.787	0.00161255
				610.6	80.878	0.872	80.006	0.00150388
				610.8	84.431	-3.387	87.818	0.00165073
				611	88.286	-1.936	90.222	0.00169592
				611.2	90.483	-1.482	91.965	0.00172868
				611.4	86.346	-0.588	86.934	0.00163411
				611.6	86.283	-2.225	88.508	0.0016637
				611.8	79.312	-1.305	80.617	0.00151537
				612	85.964	-1.673	87.637	0.00164733
				612.2	80.726	-1.894	82.62	0.00155302
				612.4	84.868	-3.193	88.061	0.0016553
				612.6	81.225	-1.763	82.988	0.00155994
				612.8	86.165	-2.596	88.761	0.00166845
				613	86.149	-2.057	88.206	0.00165802
				613.2	84.25	0.943	83.307	0.00156593
				613.4	83.766	-2.844	86.61	0.00162802
				613.6	85.904	-1.626	87.53	0.00164531
				613.8	82.581	-2.052	84.633	0.00159086
				614	90.55	0.465	90.085	0.00169334
				614.2	88.922	-0.718	89.64	0.00168498
				614.4	84.677	0.072	84.605	0.00159033
				614.6	84.256	-3.545	87.801	0.00165041
				614.8	86.806	-1.643	88.449	0.00166259
				615	82.705	-0.29	82.995	0.00156007
				615.2	81.219	-0.928	82.147	0.00154413
				615.4	83.98	-1.626	85.606	0.00160915
				615.6	82.435	-0.092	82.527	0.00155127
				615.8	80.731	0.515	80.216	0.00150783
				616	86.735	-1.46	88.195	0.00165781
				616.2	84	-3.752	87.752	0.00164949
				616.4	83.76	1.3	82.46	0.00155001
				616.6	78.422	-2.015	80.437	0.00151199
				616.8	82.542	-3.419	85.961	0.00161582
				617	79.392	-0.262	79.654	0.00149727
				617.2	85.203	-0.488	85.691	0.00161075
				617.4	84.601	-0.901	85.502	0.00160719
				617.6	79.952	-3.129	83.081	0.00156169
				617.8	83.876	-3.516	87.392	0.00164272
				618	86.614	-0.68	87.294	0.00164088
				618.2	80.341	-0.753	81.094	0.00152434
				618.4	83.418	-0.625	84.043	0.00157977
				618.6	84.763	-0.818	85.581	0.00160868
				618.8	83.717	0.134	83.583	0.00157112
				619	83.825	-0.306	84.131	0.00158142
				619.2	79.745	-1.533	81.278	0.00152779
				619.4	84.186	-3.325	87.511	0.00164496
				619.6	82.392	-0.522	82.914	0.00155855
				619.8	82.488	-3.654	86.142	0.00161922
				620	81.793	-2.052	83.845	0.00157605
				620.2	84.787	-0.963	85.75	0.00161186
				620.4	83	-2.583	85.583	0.00160872
				620.6	82.519	-0.252	82.771	0.00155586
				620.8	82.007	-2.556	84.563	0.00158954
				621	80.323	-1.405	81.728	0.00153625
				621.2	79.135	-4.269	83.404	0.00156776
				621.4	81.749	-2.19	83.939	0.00157781
				621.6	79.9	-2.771	82.671	0.00155398
				621.8	80.964	-1.447	82.411	0.00154909
				622	83.836	-4.462	88.298	0.00165975
				622.2	85.782	-1.268	87.05	0.00163629
				622.4	76.181	-2.818	78.999	0.00148496
				622.6	80.815	-1.315	82.13	0.00154381
				622.8	81.944	-3.895	85.839	0.00161353
				623	80.405	-3.039	83.444	0.00156851
				623.2	79.139	-1.937	81.076	0.001524
				623.4	81.267	-2.952	84.219	0.00158308
				623.6	83.236	-1.587	84.823	0.00159443
				623.8	77.869	-6.314	84.183	0.0015824
				624	80.017	-0.698	80.715	0.00151721
				624.2	78.783	-3.899	82.682	0.00155419
				624.4	84.239	-1.281	85.52	0.00160753
				624.6	77.911	-0.893	78.804	0.00148129
				624.8	80.256	-2.058	82.314	0.00154727
				625	77.372	-2.56	79.932	0.00150249
				625.2	80.257	-3.09	83.347	0.00156669
				625.4	79.404	-5.399	84.803	0.00159405
				625.6	78.253	-4.105	82.358	0.0015481
				625.8	75.465	-2.631	78.096	0.00146798
				626	76.559	-2.047	78.606	0.00147757
				626.2	74.563	-1.144	75.707	0.00142308
				626.4	74.891	-2.999	77.89	0.00146411
				626.6	77.498	-0.892	78.39	0.00147351
				626.8	77.061	-1.516	78.577	0.00147702
				627	71.53	-0.673	72.203	0.00135721
				627.2	75.214	-5.132	80.346	0.00151028
				627.4	78.718	-2.486	81.204	0.0015264
				627.6	72.587	-2.587	75.174	0.00141306
				627.8	80.47	-2.701	83.171	0.00156338
				628	74.454	-3.895	78.349	0.00147274
				628.2	75.708	-1.921	77.629	0.0014592
				628.4	79.142	-3.295	82.437	0.00154958
				628.6	75.578	-3.919	79.497	0.00149432
				628.8	77.64	-3.711	81.351	0.00152917
				629	72.303	-3.11	75.413	0.00141755
				629.2	72.258	-1.286	73.544	0.00138242
				629.4	69.869	-4.369	74.238	0.00139546
				629.6	75.618	-3.723	79.341	0.00149138
				629.8	68.318	-4.196	72.514	0.00136306
				630	71.133	-3.287	74.42	0.00139888
				630.2	76.149	-4.085	80.234	0.00150817
				630.4	72.544	-4.191	76.735	0.0014424
				630.6	70.253	-1.6	71.853	0.00135063
				630.8	72.003	-3.274	75.277	0.00141499
				631	73.264	-1.905	75.169	0.00141296
				631.2	73.383	-2.378	75.761	0.00142409
				631.4	68.771	-2.147	70.918	0.00133306
				631.6	66.615	-1.528	68.143	0.00128089
				631.8	71.038	-2.671	73.709	0.00138552
				632	68.763	-3.158	71.921	0.00135191
				632.2	67.708	-2.944	70.652	0.00132806
				632.4	67.715	-4.35	72.065	0.00135462
				632.6	67.856	-1.535	69.391	0.00130435
				632.8	68.781	-6.307	75.088	0.00141144
				633	65.549	-2.521	68.07	0.00127952
				633.2	70.028	-3.729	73.757	0.00138642
				633.4	71.939	-4.53	76.469	0.0014374
				633.6	69.561	-3.058	72.619	0.00136503
				633.8	67.654	-3.969	71.623	0.00134631
				634	63.666	-1.048	64.714	0.00121644
				634.2	63.889	-1.663	65.552	0.00123219
				634.4	65.002	-2.543	67.545	0.00126965
				634.6	68.788	-2.61	71.398	0.00134208
				634.8	65.011	-1.404	66.415	0.00124841
				635	60.616	-4.049	64.665	0.00121552
				635.2	64.973	-1.924	66.897	0.00125747
				635.4	63.15	-3.9	67.05	0.00126035
				635.6	63.473	-1.603	65.076	0.00122324
				635.8	62.745	-2.502	65.247	0.00122646
				636	63.981	-3.455	67.436	0.0012676
				636.2	61.761	-3.389	65.15	0.00122463
				636.4	60.891	-3.407	64.298	0.00120862
				636.6	65.178	-3.162	68.34	0.0012846
				636.8	63.464	-3.891	67.355	0.00126608
				637	62	-2.253	64.253	0.00120777
				637.2	67.467	-4.036	71.503	0.00134405
				637.4	56.083	-3.59	59.673	0.00112168
				637.6	61.591	-0.972	62.563	0.00117601
				637.8	63.008	-1.725	64.733	0.0012168
				638	61.104	-5.733	66.837	0.00125634
				638.2	57.909	-2.051	59.96	0.00112708
				638.4	61.614	-3.43	65.044	0.00122264
				638.6	62.967	-1.896	64.863	0.00121924
				638.8	59.761	-3.657	63.418	0.00119208
				639	61.654	-3.019	64.673	0.00121567
				639.2	53.575	-5.466	59.041	0.0011098
				639.4	56.741	-3.979	60.72	0.00114136
				639.6	58.13	-3.13	61.26	0.00115151
				639.8	58.087	-1.708	59.795	0.00112398
				640	54.172	-3.166	57.338	0.00107779
				640.2	58.29	-4.539	62.829	0.00118101
				640.4	56.514	0.669	55.845	0.00104973
				640.6	57.451	-3.472	60.923	0.00114518
				640.8	59.296	-2.737	62.033	0.00116604
				641	54.325	-4.572	58.897	0.0011071
				641.2	52.647	-1.72	54.367	0.00102194
				641.4	52.742	-1.678	54.42	0.00102294
				641.6	53.55	-4.569	58.119	0.00109247
				641.8	56.17	-5.21	61.38	0.00115377
				642	56.971	-3.085	60.056	0.00112888
				642.2	53.014	-2.954	55.968	0.00105204
				642.4	56.174	-3.677	59.851	0.00112503
				642.6	51.973	-4.518	56.491	0.00106187
				642.8	55.222	-3.495	58.717	0.00110371
				643	55.916	-2.486	58.402	0.00109779
				643.2	52.753	-1.216	53.969	0.00101446
				643.4	50.592	-3.458	54.05	0.00101599
				643.6	52.98	-2.016	54.996	0.00103377
				643.8	53.837	-3.526	57.363	0.00107826
				644	52.93	-4.551	57.481	0.00108048
				644.2	54.648	-2.411	57.059	0.00107255
				644.4	49.535	-4.056	53.591	0.00100736
				644.6	51.795	-4.018	55.813	0.00104913
				644.8	49.379	-4.12	53.499	0.00100563
				645	51.476	-4.296	55.772	0.00104835
				645.2	54.645	-2.529	57.174	0.00107471
				645.4	52.877	-1.421	54.298	0.00102065
				645.6	51.116	-3.959	55.075	0.00103525
				645.8	48.484	-3.605	52.089	0.000979125
				646	48.764	-5.012	53.776	0.00101084
				646.2	50.671	-4.016	54.687	0.00102796
				646.4	48.03	-3.52	51.55	0.000968993
				646.6	47.085	-3.508	50.593	0.000951004
				646.8	50.089	-4.521	54.61	0.00102651
				647	46.721	-3.232	49.953	0.000938974
				647.2	50.486	-2.745	53.231	0.00100059
				647.4	48.301	-4.94	53.241	0.00100078
				647.6	48.514	-0.156	48.67	0.000914857
				647.8	49.899	-4.654	54.553	0.00102544
				648	46.058	-1.929	47.987	0.000902019
				648.2	47.298	-4.075	51.373	0.000965666
				648.4	49.295	-3.55	52.845	0.000993335
				648.6	45.909	-4.006	49.915	0.00093826
				648.8	48.702	-2.504	51.206	0.000962527
				649	48.088	-4.403	52.491	0.000986681
				649.2	45.989	-5.724	51.713	0.000972057
				649.4	41.65	-5.414	47.064	0.000884669
				649.6	48.401	-2.927	51.328	0.00096482
				649.8	48.058	-2.605	50.663	0.00095232
				650	45.397	-1.935	47.332	0.000889707
				650.2	43.374	-5.326	48.7	0.000915421
				650.4	43.007	-6.107	49.114	0.000923203
				650.6	45.694	-2.454	48.148	0.000905045
				650.8	47.469	-4.732	52.201	0.00098123
				651	47.608	-2.14	49.748	0.00093512
				651.2	40.124	-2.978	43.102	0.000810195
				651.4	46.768	-2.734	49.502	0.000930496
				651.6	47.173	-4.737	51.91	0.00097576
				651.8	42.945	-5.515	48.46	0.00091091
				652	39.929	-3.741	43.67	0.000820871
				652.2	41.246	-4.005	45.251	0.00085059
				652.4	42.862	-3.831	46.693	0.000877695
				652.6	44.225	-3.787	48.012	0.000902489
				652.8	43.734	-2.931	46.665	0.000877169
				653	46.972	-4.276	51.248	0.000963316
				653.2	42.653	-3.859	46.512	0.000874293
				653.4	43.622	-3.434	47.056	0.000884519
				653.6	43.513	-3.061	46.574	0.000875458
				653.8	39.795	-2.884	42.679	0.000802243
				654	43.289	-4.867	48.156	0.000905195
				654.2	45.427	-3.44	48.867	0.00091856
				654.4	41.584	-3.912	45.496	0.000855195
				654.6	40.802	-4.644	45.446	0.000854255
				654.8	42.3	-1.36	43.66	0.000820683
				655	43.054	-4.423	47.477	0.000892432
				655.2	42.483	-3.502	45.985	0.000864387
				655.4	38.918	-6.348	45.266	0.000850872
				655.6	43.538	-2.166	45.704	0.000859105
				655.8	41.814	-2.984	44.798	0.000842075
				656	42.927	-3.52	46.447	0.000873071
				656.2	42.666	-3.948	46.614	0.00087621
				656.4	36.738	-5.746	42.484	0.000798578
				656.6	39.731	-4.836	44.567	0.000837732
				656.8	42.487	-3.652	46.139	0.000867282
				657	39.171	-2.613	41.784	0.00078542
				657.2	39.532	-7.207	46.739	0.00087856
				657.4	41.912	-4.872	46.784	0.000879406
				657.6	40.503	-5.51	46.013	0.000864913
				657.8	44.945	-2.953	47.898	0.000900346
				658	39.18	-5.447	44.627	0.00083886
				658.2	42.785	-3.931	46.716	0.000878128
				658.4	40.661	-4.254	44.915	0.000844274
				658.6	41.049	-4.973	46.022	0.000865082
				658.8	40.835	-3.447	44.282	0.000832375
				659	39.756	-4.083	43.839	0.000824048
				659.2	42.783	-4.622	47.405	0.000891079
				659.4	38.724	-4.05	42.774	0.000804029
				659.6	40.028	-5.877	45.905	0.000862883
				659.8	37.401	-3.099	40.5	0.000761284
				660	42.506	-2.878	45.384	0.00085309
				660.2	39.042	-5.149	44.191	0.000830665
				660.4	39.925	-3.173	43.098	0.000810119
				660.6	35.903	-2.043	37.946	0.000713277
				660.8	38.015	-2.63	40.645	0.00076401
				661	37.692	-5.461	43.153	0.000811153
				661.2	41.298	-3.514	44.812	0.000842338
				661.4	41.04	-5.232	46.272	0.000869782
				661.6	38.342	-2.196	40.538	0.000761999
				661.8	38.753	-4.697	43.45	0.000816736
				662	40.088	-4.386	44.474	0.000835984
				662.2	32.22	-3.923	36.143	0.000679385
				662.4	38.106	-4.764	42.87	0.000805834
				662.6	36.667	-3.002	39.669	0.000745664
				662.8	39.768	-4.735	44.503	0.000836529
				663	37.712	-4.701	42.413	0.000797243
				663.2	36.133	-2.456	38.589	0.000725363
				663.4	40.506	-5.643	46.149	0.00086747
				663.6	37.564	-5.107	42.671	0.000802093
				663.8	40.008	-0.784	40.792	0.000766773
				664	39.915	-7.264	47.179	0.000886831
				664.2	40.122	-2.598	42.72	0.000803014
				664.4	39.878	-3.089	42.967	0.000807657
				664.6	37.258	-3.384	40.642	0.000763954
				664.8	43.598	-4.992	48.59	0.000913353
				665	39.995	-1.438	41.433	0.000778822
				665.2	41.582	-5.061	46.643	0.000876755
				665.4	36.846	-5.293	42.139	0.000792093
				665.6	35.81	-3.42	39.23	0.000737412
				665.8	35.5	-5.299	40.799	0.000766905
				666	37.441	-2.523	39.964	0.000751209
				666.2	42.266	-1.46	43.726	0.000821924
				666.4	42.197	-3.147	45.344	0.000852338
				666.6	40.054	-1.491	41.545	0.000780927
				666.8	40.105	-0.134	40.239	0.000756378
				667	38.104	-4.234	42.338	0.000795834
				667.2	40.243	-0.156	40.399	0.000759386
				667.4	43.012	1.441	41.571	0.000781416
				667.6	44.173	0.516	43.657	0.000820627
				667.8	45.029	4.057	40.972	0.000770157
				668	47.467	9.002	38.465	0.000723032
				668.2	46.159	7.594	38.565	0.000724912
				668.4	47.405	5.121	42.284	0.000794819
				668.6	44.696	8.794	35.902	0.000674855
				668.8	41.127	9.315	31.812	0.000597975
				669	49.943	15.749	34.194	0.00064275
				669.2	50.94	16.583	34.357	0.000645814
				669.4	54.171	21.313	32.858	0.000617637
				669.6	51.172	25.593	25.579	0.000480812
				669.8	56.69	31.541	25.149	0.000472729
				670	62.35	31	31.35	0.000589291
				670.2	58.544	36.982	21.562	0.000405304
				670.4	63.362	42.97	20.392	0.000383311
				670.6	69.169	47.012	22.157	0.000416488
				670.8	69.651	51.221	18.43	0.000346431
				671	72.914	55.347	17.567	0.000330209
				671.2	71.58	65.797	5.783	0.000108704
				671.4	84.333	77.477	6.856	0.000128873
				671.6	87.014	89.447	-2.433	-4.57335e-05
				671.8	90.523	95.395	-4.872	-9.15797e-05
				672	99.811	111.427	-11.616	-0.000218348
				672.2	105.505	124.393	-18.888	-0.000355041
				672.4	109.361	138.421	-29.06	-0.000546245
				672.6	120.627	149.289	-28.662	-0.000538764
				672.8	127.003	162.967	-35.964	-0.000676021
				673	131.358	177.398	-46.04	-0.000865421
				673.2	133.286	179.838	-46.552	-0.000875045
				673.4	150.505	206.899	-56.394	-0.00106005
				673.6	151.589	214.881	-63.292	-0.00118971
				673.8	161.958	230.277	-68.319	-0.0012842
				674	167.219	260.902	-93.683	-0.00176097
				674.2	179.157	276.036	-96.879	-0.00182105
				674.4	199.649	298.273	-98.624	-0.00185385
				674.6	203.326	325.362	-122.036	-0.00229393
				674.8	223.571	347.336	-123.765	-0.00232643
				675	227.379	379.376	-151.997	-0.00285711
				675.2	252.939	406.32	-153.381	-0.00288313
				675.4	272.707	447.491	-174.784	-0.00328544
				675.6	280.697	455.285	-174.588	-0.00328176
				675.8	292.162	483.967	-191.805	-0.00360539
				676	298.736	511.068	-212.332	-0.00399124
				676.2	312.515	534.795	-222.28	-0.00417823
				676.4	315.378	555.543	-240.165	-0.00451442
				676.6	341.444	579.82	-238.376	-0.00448079
				676.8	359.645	610.006	-250.361	-0.00470607
				677	369.12	631.916	-262.796	-0.00493982
				677.2	383.656	666.213	-282.557	-0.00531127
				677.4	407.045	698.034	-290.989	-0.00546976
				677.6	411.067	736.276	-325.209	-0.006113
				677.8	431.927	776.771	-344.844	-0.00648208
				678	442.427	799.698	-357.271	-0.00671568
				678.2	454.929	810.515	-355.586	-0.006684
				678.4	462.533	849.39	-386.857	-0.00727181
				678.6	468.835	859.5	-390.665	-0.00734339
				678.8	496.751	885.793	-389.042	-0.00731288
				679	497.643	894.859	-397.216	-0.00746653
				679.2	513.362	914.515	-401.153	-0.00754053
				679.4	516.816	938.772	-421.956	-0.00793157
				679.6	511.214	951.732	-440.518	-0.00828048
				679.8	530.597	976.81	-446.213	-0.00838753
				680	539.087	987.324	-448.237	-0.00842558
				680.2	536.747	999.782	-463.035	-0.00870374
				680.4	542.226	1010.35	-468.121	-0.00879934
				680.6	556.465	1013	-456.54	-0.00858165
				680.8	547.09	1038.73	-491.644	-0.0092415
				681	549.823	1024.32	-474.498	-0.00891921
				681.2	560.898	1025.27	-464.373	-0.00872889
				681.4	550.364	1033.99	-483.625	-0.00909077
				681.6	541.977	1037.76	-495.779	-0.00931923
				681.8	534.098	1021.95	-487.849	-0.00917017
				682	542.804	1021.26	-478.457	-0.00899363
				682.2	536.943	991.433	-454.49	-0.00854312
				682.4	528.15	989.386	-461.236	-0.00866992
				682.6	524.887	945.427	-420.54	-0.00790495
				682.8	506.159	956.324	-450.165	-0.00846182
				683	499.153	941.767	-442.614	-0.00831988
				683.2	492.697	910.411	-417.714	-0.00785183
				683.4	478.949	890.023	-411.074	-0.00772702
				683.6	467.687	862.721	-395.034	-0.00742551
				683.8	459.538	824.913	-365.375	-0.00686801
				684	448.394	809.223	-360.829	-0.00678256
				684.2	430.167	791.949	-361.782	-0.00680047
				684.4	420.185	781.071	-360.886	-0.00678363
				684.6	409.379	741.723	-332.344	-0.00624712
				684.8	397.035	708.444	-311.409	-0.0058536
				685	369.061	684.508	-315.447	-0.0059295
				685.2	361.822	640.856	-279.034	-0.00524504
				685.4	338.116	610.257	-272.141	-0.00511547
				685.6	324.621	572.251	-247.63	-0.00465474
				685.8	297.989	530.978	-232.989	-0.00437953
				686	288.974	507.386	-218.412	-0.00410552
				686.2	277.346	472.311	-194.965	-0.00366479
				686.4	253.964	441.251	-187.287	-0.00352046
				686.6	246.547	413.257	-166.71	-0.00313367
				686.8	229.549	388.318	-158.769	-0.0029844
				687	232.339	372.305	-139.966	-0.00263096
				687.2	208.471	355.136	-146.665	-0.00275688
				687.4	204.425	330.441	-126.016	-0.00236874
				687.6	184.554	303.846	-119.292	-0.00224235
				687.8	183.474	277.468	-93.994	-0.00176682
				688	164.539	261.414	-96.875	-0.00182097
				688.2	146.425	236.012	-89.587	-0.00168398
				688.4	142.027	220.491	-78.464	-0.0014749
				688.6	138.561	198.396	-59.835	-0.00112473
				688.8	126.442	169.238	-42.796	-0.000804443
				689	114.78	153.7	-38.92	-0.000731585
				689.2	106.646	133.107	-26.461	-0.000497391
				689.4	104.025	124.181	-20.156	-0.000378875
				689.6	100.752	110.351	-9.599	-0.000180434
				689.8	90.48	96.082	-5.602	-0.000105302
				690	87.792	91.984	-4.192	-7.87976e-05
				690.2	84.919	81.903	3.016	5.66922e-05
				690.4	76.78	70.741	6.039	0.000113516
				690.6	76.852	59.12	17.732	0.000333311
				690.8	73.394	56.65	16.744	0.000314739
				691	68.732	47.059	21.673	0.000407391
				691.2	63.398	41.645	21.753	0.000408894
				691.4	65.574	34.749	30.825	0.000579422
				691.6	57.619	26.788	30.831	0.000579535
				691.8	56.41	25.277	31.133	0.000585212
				692	63.426	16.876	46.55	0.000875007
				692.2	55.921	17.337	38.584	0.000725269
				692.4	58.838	16.464	42.374	0.00079651
				692.6	52.669	9.737	42.932	0.000806999
				692.8	49.287	10.535	38.752	0.000728427
				693	50.084	9.581	40.503	0.000761341
				693.2	54.782	5.652	49.13	0.000923504
				693.4	51.777	6.056	45.721	0.000859424
				693.6	54.692	4.472	50.22	0.000943993
				693.8	51.78	8.299	43.481	0.000817319
				694	53.52	2.623	50.897	0.000956718
				694.2	52.807	2.586	50.221	0.000944012
				694.4	48.796	5.121	43.675	0.000820965
				694.6	54.455	0.519	53.936	0.00101384
				694.8	53.429	-0.092	53.521	0.00100604
				695	57.525	2.67	54.855	0.00103112
				695.2	47.569	4.257	43.312	0.000814142
				695.4	50.904	0	50.904	0.00095685
				695.6	55.682	4.564	51.118	0.000960873
				695.8	52.384	1.548	50.836	0.000955572
				696	51.828	3.122	48.706	0.000915534
				696.2	55.878	1.523	54.355	0.00102172
				696.4	56.821	0.778	56.043	0.00105345
				696.6	53.756	0.815	52.941	0.00099514
				696.8	53.952	-0.22	54.172	0.00101828
				697	54.366	-0.158	54.524	0.0010249
				697.2	59.097	3.163	55.934	0.0010514
				697.4	54.615	3.029	51.586	0.00096967
				697.6	51.414	-0.736	52.15	0.000980271
				697.8	60.63	-1.994	62.624	0.00117715
				698	56.651	-2.091	58.742	0.00110418
				698.2	63.404	0.809	62.595	0.00117661
				698.4	60.784	1.616	59.168	0.00111219
				698.6	56.927	0.097	56.83	0.00106824
[truncated: 507 more rows]

## Sheet: Fig 5c
Figure 5c
Abs					Flu
Solvent	CHCl3	MAX			Solvent	CHCl3		MAX
		0.200622			Excitation	360nm		60669
		Normalized					Baseline	Corrected	Normalized
Wavelength / nm	Abs.	Abs.			Wavelength nm.	Intensity	Intensity	Intensity	Intensity
250	0.400882	1.9982			325	14.237	4.826	9.411	0.00015512
250.5	0.387226	1.93013			325.2	14.957	2.88	12.077	0.000199064
251	0.372414	1.8563			325.4	15.285	2.533	12.752	0.00021019
251.5	0.360104	1.79494			325.6	15.346	4.439	10.907	0.000179779
252	0.349231	1.74074			325.8	14.914	2.91	12.004	0.000197861
252.5	0.338188	1.6857			326	15.104	2.496	12.608	0.000207816
253	0.329025	1.64002			326.2	14.871	3.974	10.897	0.000179614
253.5	0.315244	1.57133			326.4	16.075	3.16	12.915	0.000212876
254	0.308237	1.53641			326.6	13.521	3.678	9.843	0.000162241
254.5	0.299344	1.49208			326.8	15.127	3.728	11.399	0.000187888
255	0.291715	1.45405			327	15.034	2.787	12.247	0.000201866
255.5	0.287056	1.43083			327.2	14.89	3.143	11.747	0.000193624
256	0.278174	1.38656			327.4	14.68	3.014	11.666	0.000192289
256.5	0.273855	1.36503			327.6	14.397	2.572	11.825	0.00019491
257	0.270354	1.34758			327.8	15.403	3.74	11.663	0.00019224
257.5	0.266103	1.32639			328	14.449	3.451	10.998	0.000181279
258	0.261702	1.30445			328.2	14.355	2.933	11.422	0.000188267
258.5	0.257166	1.28184			328.4	15.211	3.767	11.444	0.00018863
259	0.255213	1.27211			328.6	13.862	3.182	10.68	0.000176037
259.5	0.252616	1.25916			328.8	14.55	3.194	11.356	0.00018718
260	0.250544	1.24884			329	14.602	3.576	11.026	0.00018174
260.5	0.246178	1.22707			329.2	14.895	2.476	12.419	0.000204701
261	0.243766	1.21505			329.4	14.321	3.57	10.751	0.000177207
261.5	0.242574	1.20911			329.6	14.107	3.576	10.531	0.000173581
262	0.239771	1.19514			329.8	14.326	2.939	11.387	0.000187691
262.5	0.238077	1.18669			330	14.774	3.989	10.785	0.000177768
263	0.235569	1.17419			330.2	14.208	2.954	11.254	0.000185498
263.5	0.235415	1.17343			330.4	14.018	2.256	11.762	0.000193872
264	0.232769	1.16024			330.6	14.105	4.411	9.694	0.000159785
264.5	0.231321	1.15302			330.8	14.922	2.836	12.086	0.000199212
265	0.229959	1.14623			331	14.849	2.561	12.288	0.000202542
265.5	0.228137	1.13715			331.2	14.455	4.703	9.752	0.000160741
266	0.226682	1.1299			331.4	13.931	2.593	11.338	0.000186883
266.5	0.227096	1.13196			331.6	14.727	3.272	11.455	0.000188811
267	0.227286	1.13291			331.8	13.933	4.498	9.435	0.000155516
267.5	0.227811	1.13552			332	13.807	2.951	10.856	0.000178938
268	0.224913	1.12108			332.2	14.011	3.856	10.155	0.000167384
268.5	0.226037	1.12668			332.4	14.543	3.721	10.822	0.000178378
269	0.225787	1.12543			332.6	14.681	2.885	11.796	0.000194432
269.5	0.225019	1.12161			332.8	13.454	3.313	10.141	0.000167153
270	0.224791	1.12047			333	14.436	2.896	11.54	0.000190212
270.5	0.223959	1.11632			333.2	14.635	3.377	11.258	0.000185564
271	0.224852	1.12077			333.4	13.871	4.227	9.644	0.000158961
271.5	0.22347	1.11389			333.6	14.23	1.831	12.399	0.000204371
272	0.225844	1.12572			333.8	13.757	3.958	9.799	0.000161516
272.5	0.222241	1.10776			334	13.897	3.551	10.346	0.000170532
273	0.223227	1.11267			334.2	13.791	2.253	11.538	0.000190179
273.5	0.222826	1.11068			334.4	13.768	4.076	9.692	0.000159752
274	0.222631	1.1097			334.6	14.1	3.108	10.992	0.00018118
274.5	0.221488	1.10401			334.8	14.307	2.268	12.039	0.000198437
275	0.218704	1.09013			335	14.132	4.268	9.864	0.000162587
275.5	0.218114	1.08719			335.2	14.804	2.99	11.814	0.000194729
276	0.216792	1.0806			335.4	14.237	2.317	11.92	0.000196476
276.5	0.214181	1.06758			335.6	14.407	4.531	9.876	0.000162785
277	0.21318	1.0626			335.8	15.448	3.177	12.271	0.000202261
277.5	0.209688	1.04519			336	16.447	3.43	13.017	0.000214558
278	0.20769	1.03523			336.2	17.159	4.091	13.068	0.000215398
278.5	0.205803	1.02582			336.4	15.944	3.065	12.879	0.000212283
279	0.203699	1.01534			336.6	15.924	3.7	12.224	0.000201487
279.5	0.198417	0.989009			336.8	14.96	3.532	11.428	0.000188366
280	0.196991	0.981901			337	15.692	3.746	11.946	0.000196905
280.5	0.19398	0.966893			337.2	16.963	4.053	12.91	0.000212794
281	0.190767	0.950878			337.4	17.678	2.172	15.506	0.000255584
281.5	0.186707	0.930641			337.6	16.293	4.095	12.198	0.000201058
282	0.183774	0.916021			337.8	15.474	3.541	11.933	0.00019669
282.5	0.178391	0.88919			338	14.305	2.245	12.06	0.000198784
283	0.176234	0.878438			338.2	13.675	4.416	9.259	0.000152615
283.5	0.169678	0.84576			338.4	14.684	2.773	11.911	0.000196328
284	0.165168	0.82328			338.6	15.972	2.198	13.774	0.000227035
284.5	0.159658	0.795815			338.8	16.991	4.409	12.582	0.000207388
285	0.154826	0.77173			339	17.36	2.701	14.659	0.000241623
285.5	0.148625	0.740821			339.2	15.662	3.172	12.49	0.000205871
286	0.14472	0.721357			339.4	14.857	4.235	10.622	0.000175081
286.5	0.139645	0.69606			339.6	15.865	3.092	12.773	0.000210536
287	0.13262	0.661044			339.8	18.124	3.892	14.232	0.000234584
287.5	0.128757	0.641789			340	17.012	3.023	13.989	0.000230579
288	0.12376	0.616881			340.2	15.138	3.362	11.776	0.000194102
288.5	0.11717	0.584034			340.4	14.282	3.734	10.548	0.000173861
289	0.111955	0.558039			340.6	13.846	1.706	12.14	0.000200102
289.5	0.106192	0.529314			340.8	14.229	4.134	10.095	0.000166395
290	0.099659	0.49675			341	15.743	3.543	12.2	0.000201091
290.5	0.095761	0.477321			341.2	17.408	2.664	14.744	0.000243024
291	0.089455	0.445888			341.4	17.307	3.945	13.362	0.000220244
291.5	0.085102	0.424191			341.6	15.815	3.09	12.725	0.000209745
292	0.080125	0.399383			341.8	16.296	2.466	13.83	0.000227958
292.5	0.076745	0.382535			342	16.762	4.635	12.127	0.000199888
293	0.07114	0.354597			342.2	18.308	2.825	15.483	0.000255204
293.5	0.069141	0.344633			342.4	14.51	3.006	11.504	0.000189619
294	0.065667	0.327317			342.6	15.117	3.16	11.957	0.000197086
294.5	0.064412	0.321061			342.8	16.559	2.778	13.781	0.000227151
295	0.060439	0.301258			343	16.909	3.177	13.732	0.000226343
295.5	0.059601	0.297081			343.2	16.897	2.544	14.353	0.000236579
296	0.056677	0.282506			343.4	15.083	2.953	12.13	0.000199937
296.5	0.055976	0.279012			343.6	15.298	3.903	11.395	0.000187822
297	0.055406	0.276171			343.8	16.416	2.399	14.017	0.000231041
297.5	0.053743	0.267882			344	17.511	3.159	14.352	0.000236562
298	0.053447	0.266406			344.2	16.071	3.454	12.617	0.000207965
298.5	0.051702	0.257709			344.4	15.008	2.097	12.911	0.00021281
299	0.050822	0.253322			344.6	14.956	4.322	10.634	0.000175279
299.5	0.051046	0.254439			344.8	16.377	2.861	13.516	0.000222783
300	0.049913	0.248791			345	17.777	1.858	15.919	0.000262391
300.5	0.051341	0.255909			345.2	16.322	4.117	12.205	0.000201174
301	0.051174	0.255077			345.4	16.113	3.034	13.079	0.00021558
301.5	0.049713	0.247794			345.6	18.254	2.545	15.709	0.00025893
302	0.050678	0.252604			345.8	16.786	3.989	12.797	0.000210931
302.5	0.049731	0.247884			346	14.851	2.937	11.914	0.000196377
303	0.051222	0.255316			346.2	16.16	2.407	13.753	0.000226689
303.5	0.050128	0.249863			346.4	18.57	3.343	15.227	0.000250985
304	0.050716	0.252794			346.6	16.285	2.897	13.388	0.000220673
304.5	0.0519	0.258695			346.8	16.027	3.15	12.877	0.00021225
305	0.049471	0.246588			347	17.79	3.26	14.53	0.000239496
305.5	0.049832	0.248388			347.2	17.857	3.072	14.785	0.000243699
306	0.049292	0.245696			347.4	15.977	3.608	12.369	0.000203877
306.5	0.050484	0.251637			347.6	17.172	2.596	14.576	0.000240254
307	0.050551	0.251971			347.8	18.483	3.845	14.638	0.000241276
307.5	0.050468	0.251558			348	16.855	3.622	13.233	0.000218118
308	0.050872	0.253571			348.2	18.533	3.108	15.425	0.000254248
308.5	0.051069	0.254553			348.4	17.264	5.179	12.085	0.000199196
309	0.051336	0.255884			348.6	16.312	3.636	12.676	0.000208937
309.5	0.05099	0.25416			348.8	18.166	5.419	12.747	0.000210107
310	0.050494	0.251687			349	18.632	3.991	14.641	0.000241326
310.5	0.051151	0.254962			349.2	18.982	6.193	12.789	0.0002108
311	0.050169	0.250067			349.4	19.514	5.795	13.719	0.000226129
311.5	0.050991	0.254165			349.6	21.117	6.649	14.468	0.000238474
312	0.050138	0.249913			349.8	22.375	9.276	13.099	0.000215909
312.5	0.051565	0.257026			350	24.036	10.413	13.623	0.000224546
313	0.052287	0.260624			350.2	26.789	13.384	13.405	0.000220953
313.5	0.051908	0.258735			350.4	28.641	16.37	12.271	0.000202261
314	0.051498	0.256692			350.6	32.605	17.234	15.371	0.000253358
314.5	0.054387	0.271092			350.8	35.947	23.103	12.844	0.000211706
315	0.051966	0.259024			351	38.951	26.736	12.215	0.000201338
315.5	0.053359	0.265968			351.2	44.979	32.483	12.496	0.00020597
316	0.054715	0.272727			351.4	52.948	40.935	12.013	0.000198009
316.5	0.053102	0.264687			351.6	64.376	52.258	12.118	0.00019974
317	0.056592	0.282083			351.8	77.254	68.64	8.614	0.000141984
317.5	0.055024	0.274267			352	92.304	82.217	10.087	0.000166263
318	0.054252	0.270419			352.2	115.14	110.232	4.908	8.0898e-05
318.5	0.053465	0.266496			352.4	141.536	135.895	5.641	9.29799e-05
319	0.054552	0.271914			352.6	166.979	163.408	3.571	5.88604e-05
319.5	0.056881	0.283523			352.8	203.153	203.514	-0.361	-5.95032e-06
320	0.057535	0.286783			353	240.066	245.87	-5.804	-9.56666e-05
320.5	0.054882	0.273559			353.2	291.759	302.402	-10.643	-0.000175427
321	0.058794	0.293059			353.4	326.901	339.151	-12.25	-0.000201915
321.5	0.059155	0.294858			353.6	367.043	384.51	-17.467	-0.000287906
322	0.060316	0.300645			353.8	413.741	432.778	-19.037	-0.000313785
322.5	0.060323	0.30068			354	455.494	478.768	-23.274	-0.000383623
323	0.060312	0.300625			354.2	523.235	554.714	-31.479	-0.000518865
323.5	0.060936	0.303735			354.4	575.279	609.735	-34.456	-0.000567934
324	0.061864	0.308361			354.6	648.492	688.021	-39.529	-0.000651552
324.5	0.062695	0.312503			354.8	732.039	780.755	-48.716	-0.00080298
325	0.063196	0.315			355	809.522	867.435	-57.913	-0.000954573
325.5	0.064349	0.320747			355.2	916.828	994.998	-78.17	-0.00128847
326	0.064667	0.322333			355.4	1011.69	1094.65	-82.96	-0.00136742
326.5	0.066418	0.33106			355.6	1110.54	1208.98	-98.443	-0.00162262
327	0.065723	0.327596			355.8	1210.15	1312.92	-102.77	-0.00169395
327.5	0.067232	0.335118			356	1321.5	1447.71	-126.209	-0.00208029
328	0.068021	0.339051			356.2	1421.48	1543.69	-122.209	-0.00201436
328.5	0.069762	0.347729			356.4	1481.97	1627.57	-145.6	-0.00239991
329	0.070387	0.350844			356.6	1557.55	1707.24	-149.688	-0.00246729
329.5	0.07131	0.355445			356.8	1628.51	1784.48	-155.973	-0.00257088
330	0.072061	0.359188			357	1700.47	1878.2	-177.73	-0.0029295
330.5	0.074251	0.370104			357.2	1773.78	1953.29	-179.508	-0.00295881
331	0.072379	0.360773			357.4	1823.35	2016.15	-192.796	-0.00317783
331.5	0.077557	0.386583			357.6	1909.65	2106.71	-197.054	-0.00324802
332	0.076423	0.38093			357.8	1974	2183.35	-209.35	-0.00345069
332.5	0.080077	0.399144			358	2053.54	2285.67	-232.131	-0.00382619
333	0.079284	0.395191			358.2	2118.33	2345.01	-226.677	-0.00373629
333.5	0.080628	0.40189			358.4	2179.68	2418.3	-238.619	-0.00393313
334	0.080179	0.399652			358.6	2223.37	2464.92	-241.549	-0.00398142
334.5	0.082551	0.411475			358.8	2277.56	2533.12	-255.556	-0.0042123
335	0.084535	0.421365			359	2298.66	2551.18	-252.516	-0.00416219
335.5	0.085917	0.428253			359.2	2330.73	2599.63	-268.901	-0.00443226
336	0.085068	0.424021			359.4	2324.83	2601.37	-276.543	-0.00455823
336.5	0.087626	0.436772			359.6	2346.26	2614.81	-268.551	-0.00442649
337	0.087443	0.435859			359.8	2337.86	2624.37	-286.507	-0.00472246
337.5	0.088661	0.441931			360	2326.41	2604.55	-278.137	-0.0045845
338	0.091478	0.455972			360.2	2317.99	2606.12	-288.136	-0.00474931
338.5	0.092685	0.461988			360.4	2298.35	2572.39	-274.04	-0.00451697
339	0.09457	0.471384			360.6	2267.46	2547.84	-280.387	-0.00462159
339.5	0.095437	0.475706			360.8	2213.08	2485.72	-272.637	-0.00449384
340	0.098653	0.491736			361	2152.91	2409.73	-256.823	-0.00423318
340.5	0.098137	0.489164			361.2	2091.36	2350.75	-259.394	-0.00427556
341	0.098507	0.491008			361.4	2005.84	2261.9	-256.056	-0.00422054
341.5	0.101135	0.504107			361.6	1929.89	2160.93	-231.037	-0.00380816
342	0.104369	0.520227			361.8	1841.65	2068.61	-226.958	-0.00374092
342.5	0.105371	0.525222			362	1751.65	1964.4	-212.755	-0.00350682
343	0.106084	0.528776			362.2	1665.39	1873.43	-208.043	-0.00342915
343.5	0.107862	0.537638			362.4	1603.68	1793.19	-189.507	-0.00312362
344	0.110269	0.549636			362.6	1508.57	1691.47	-182.9	-0.00301472
344.5	0.112206	0.559291			362.8	1450.65	1623.65	-172.998	-0.00285151
345	0.112561	0.56106			363	1370.63	1531.62	-160.985	-0.0026535
345.5	0.114956	0.572998			363.2	1309.36	1464	-154.646	-0.00254901
346	0.116224	0.579318			363.4	1236.22	1380.12	-143.906	-0.00237199
346.5	0.118787	0.592094			363.6	1139.04	1271.72	-132.684	-0.00218701
347	0.119255	0.594426			363.8	1043.62	1162.17	-118.55	-0.00195405
347.5	0.121399	0.605113			364	952.995	1057.59	-104.599	-0.00172409
348	0.124215	0.619149			364.2	873	972.15	-99.15	-0.00163428
348.5	0.125675	0.626427			364.4	767.647	844.531	-76.884	-0.00126727
349	0.126975	0.632907			364.6	687.98	758.571	-70.591	-0.00116354
349.5	0.129189	0.643942			364.8	615.871	675.67	-59.799	-0.00098566
350	0.130839	0.652167			365	549.147	595.184	-46.037	-0.000758822
350.5	0.133885	0.66735			365.2	487.07	524.298	-37.228	-0.000613625
351	0.134727	0.671546			365.4	428.688	449.951	-21.263	-0.000350476
351.5	0.136492	0.680344			365.6	390.296	408.277	-17.981	-0.000296379
352	0.137898	0.687352			365.8	352.217	367.194	-14.977	-0.000246864
352.5	0.138215	0.688932			366	316.457	322.629	-6.172	-0.000101732
353	0.142797	0.711771			366.2	276.907	274.165	2.742	4.51961e-05
353.5	0.144909	0.722299			366.4	249.296	242.09	7.206	0.000118776
354	0.14523	0.723899			366.6	220.942	211.618	9.324	0.000153686
354.5	0.146553	0.730493			366.8	191.056	174.078	16.978	0.000279846
355	0.149294	0.744156			367	165.895	142.359	23.536	0.000387941
355.5	0.150253	0.748936			367.2	140.164	112.893	27.271	0.000449505
356	0.152345	0.759363			367.4	127.029	90.927	36.102	0.000595065
356.5	0.155281	0.773998			367.6	113.337	72.692	40.645	0.000669947
357	0.154818	0.77169			367.8	102.721	59.146	43.575	0.000718242
357.5	0.159225	0.793657			368	93.952	45.74	48.212	0.000794673
358	0.161113	0.803067			368.2	88.814	39.991	48.823	0.000804744
358.5	0.160479	0.799907			368.4	86.398	34.705	51.693	0.00085205
359	0.162895	0.81195			368.6	85.483	31.746	53.737	0.000885741
359.5	0.165013	0.822507			368.8	85.04	29.049	55.991	0.000922893
360	0.16773	0.83605			369	85.404	27.049	58.355	0.000961859
360.5	0.167748	0.83614			369.2	86.313	25.742	60.571	0.000998385
361	0.171639	0.855534			369.4	85.876	24.268	61.608	0.00101548
361.5	0.172601	0.860329			369.6	87.084	22.947	64.137	0.00105716
362	0.174699	0.870787			369.8	88.437	21.337	67.1	0.001106
362.5	0.176604	0.880282			370	90.074	19.769	70.305	0.00115883
363	0.177477	0.884634			370.2	93.416	19.663	73.753	0.00121566
363.5	0.179947	0.896945			370.4	94.979	20.175	74.804	0.00123299
364	0.180342	0.898914			370.6	97.185	19.283	77.902	0.00128405
364.5	0.180153	0.897972			370.8	100.842	18.86	81.982	0.0013513
365	0.183402	0.914167			371	104.36	16.649	87.711	0.00144573
365.5	0.18505	0.922381			371.2	108.135	15.8	92.335	0.00152195
366	0.185476	0.924505			371.4	109.793	15.467	94.326	0.00155476
366.5	0.18736	0.933896			371.6	112.879	13.941	98.938	0.00163078
367	0.188515	0.939653			371.8	114.523	15.31	99.213	0.00163532
367.5	0.189227	0.943202			372	116.123	13.774	102.349	0.00168701
368	0.190751	0.950798			372.2	120.959	12.666	108.293	0.00178498
368.5	0.190556	0.949826			372.4	124.102	13.327	110.775	0.00182589
369	0.192054	0.957293			372.6	126.793	13.741	113.052	0.00186342
369.5	0.191622	0.95514			372.8	132.383	11.932	120.451	0.00198538
370	0.194384	0.968907			373	135.866	11.251	124.615	0.00205401
370.5	0.194415	0.969061			373.2	141.626	10.544	131.082	0.00216061
371	0.196819	0.981044			373.4	146.113	9.61	136.503	0.00224996
371.5	0.196074	0.977331			373.6	152.089	9.35	142.739	0.00235275
372	0.197229	0.983088			373.8	158.647	9.122	149.525	0.0024646
372.5	0.197063	0.98226			374	162.889	9.674	153.215	0.00252542
373	0.198012	0.98699			374.2	170.358	9.041	161.317	0.00265897
373.5	0.197352	0.983701			374.4	178.706	9.242	169.464	0.00279326
374	0.195999	0.976957			374.6	183.334	9.044	174.29	0.0028728
374.5	0.200622	1			374.8	188.857	8.496	180.361	0.00297287
375	0.197283	0.983357			375	194.914	7.499	187.415	0.00308914
375.5	0.197713	0.9855			375.2	202.508	5.893	196.615	0.00324078
376	0.197534	0.984608			375.4	206.741	7.856	198.885	0.0032782
376.5	0.19685	0.981198			375.6	214.966	8.764	206.202	0.0033988
377	0.196867	0.981283			375.8	218.738	7.503	211.235	0.00348176
377.5	0.196442	0.979165			376	234.16	6.146	228.014	0.00375833
378	0.196359	0.978751			376.2	244.199	6.223	237.976	0.00392253
378.5	0.196623	0.980067			376.4	258.413	7.071	251.342	0.00414284
379	0.196134	0.97763			376.6	268.476	5.339	263.137	0.00433726
379.5	0.195536	0.974649			376.8	281.919	5.696	276.223	0.00455295
380	0.195474	0.97434			377	296.837	7.32	289.517	0.00477207
380.5	0.195021	0.972082			377.2	305.494	5.72	299.774	0.00494114
381	0.194391	0.968942			377.4	320.468	5.197	315.271	0.00519657
381.5	0.192435	0.959192			377.6	329.925	5.042	324.883	0.00535501
382	0.192557	0.9598			377.8	343.848	4.093	339.755	0.00560014
382.5	0.191983	0.956939			378	355.083	6.703	348.38	0.00574231
383	0.190537	0.949731			378.2	367.973	4.561	363.412	0.00599008
383.5	0.18692	0.931702			378.4	381.522	5.41	376.112	0.00619941
384	0.187413	0.93416			378.6	392.81	5.404	387.406	0.00638557
384.5	0.185862	0.926429			378.8	417.593	4.087	413.506	0.00681577
385	0.182792	0.911126			379	435.161	6.231	428.93	0.00707
385.5	0.18111	0.902742			379.2	452.826	4.683	448.143	0.00738669
386	0.181657	0.905469			379.4	479.317	5.07	474.247	0.00781696
386.5	0.179481	0.894623			379.6	509.875	3.839	506.036	0.00834093
387	0.176977	0.882142			379.8	528.011	5.078	522.933	0.00861944
387.5	0.175025	0.872412			380	554.48	4.633	549.847	0.00906306
388	0.173551	0.865065			380.2	575.726	5.058	570.668	0.00940625
388.5	0.168327	0.839026			380.4	609.464	3.481	605.983	0.00998835
389	0.166958	0.832202			380.6	629.257	4.593	624.664	0.0102963
389.5	0.16406	0.817757			380.8	649.04	4.914	644.126	0.0106171
390	0.161754	0.806263			381	670.878	3.815	667.063	0.0109951
390.5	0.156831	0.781724			381.2	689.038	3.406	685.632	0.0113012
391	0.153925	0.767239			381.4	725.377	4.074	721.303	0.0118892
391.5	0.150322	0.74928			381.6	743.853	4.013	739.84	0.0121947
392	0.146632	0.730887			381.8	773.626	3.91	769.716	0.0126871
392.5	0.142426	0.709922			382	815.699	3.059	812.64	0.0133946
393	0.138373	0.68972			382.2	856.106	4.614	851.492	0.014035
393.5	0.13373	0.666577			382.4	889.831	3.18	886.651	0.0146146
394	0.130176	0.648862			382.6	933.038	3.931	929.107	0.0153144
394.5	0.124391	0.620027			382.8	974.064	3.061	971.003	0.0160049
395	0.121079	0.603518			383	1033.19	4.279	1028.92	0.0169595
395.5	0.116168	0.579039			383.2	1077.68	2.982	1074.7	0.0177141
396	0.112565	0.56108			383.4	1130.24	2.858	1127.38	0.0185825
396.5	0.107191	0.534293			383.6	1172.04	3.735	1168.3	0.019257
397	0.10342	0.515497			383.8	1211.12	3.071	1208.05	0.0199121
397.5	0.098749	0.492214			384	1266.26	3.152	1263.11	0.0208197
398	0.092813	0.462626			384.2	1307.13	2.299	1304.83	0.0215074
398.5	0.088822	0.442733			384.4	1355.03	3.099	1351.93	0.0222838
399	0.084097	0.419181			384.6	1405.9	2.598	1403.31	0.0231305
399.5	0.08057	0.401601			384.8	1478.92	1.684	1477.23	0.024349
400	0.076148	0.37956			385	1539.88	3.151	1536.73	0.0253297
400.5	0.072212	0.359941			385.2	1608.87	2.441	1606.42	0.0264785
401	0.066467	0.331305			385.4	1683.22	2.157	1681.06	0.0277087
401.5	0.063392	0.315977			385.6	1782.28	3.339	1778.94	0.0293221
402	0.060681	0.302464			385.8	1873.7	2.207	1871.49	0.0308476
402.5	0.055702	0.277647			386	1965.72	1.611	1964.11	0.0323741
403	0.052375	0.261063			386.2	2048.65	3.385	2045.26	0.0337118
403.5	0.049344	0.245955			386.4	2159.93	2.361	2157.57	0.0355629
404	0.044651	0.222563			386.6	2250.84	2.464	2248.37	0.0370596
404.5	0.042382	0.211253			386.8	2334.82	3.21	2331.61	0.0384317
405	0.038366	0.191235			387	2409.06	2.371	2406.68	0.0396691
405.5	0.034972	0.174318			387.2	2495.32	2.755	2492.56	0.0410846
406	0.032766	0.163322			387.4	2607.7	2.406	2605.29	0.0429427
406.5	0.030401	0.151534			387.6	2694.41	2.484	2691.92	0.0443706
407	0.028564	0.142377			387.8	2801.95	2.744	2799.21	0.046139
407.5	0.025739	0.128296			388	2918.57	2.331	2916.23	0.048068
408	0.024302	0.121133			388.2	3082.56	2.021	3080.53	0.0507761
408.5	0.021903	0.109175			388.4	3209.12	2.919	3206.2	0.0528475
409	0.019521	0.0973024			388.6	3357.65	2.034	3355.61	0.0553102
409.5	0.018299	0.0912113			388.8	3573.81	2.267	3571.55	0.0588694
410	0.017003	0.0847514			389	3758.49	2.983	3755.51	0.0619016
410.5	0.016037	0.0799364			389.2	3903.4	2.279	3901.12	0.0643017
411	0.013719	0.0683823			389.4	4083.77	2.939	4080.83	0.0672639
411.5	0.013038	0.0649879			389.6	4214.68	2.716	4211.96	0.0694253
412	0.012648	0.0630439			389.8	4412.52	1.938	4410.58	0.072699
412.5	0.010927	0.0544656			390	4526.63	2.68	4523.95	0.0745678
413	0.010163	0.0506575			390.2	4712.09	2.57	4709.52	0.0776265
413.5	0.009595	0.0478263			390.4	4867.66	2.086	4865.57	0.0801987
414	0.008731	0.0435197			390.6	5021	3.218	5017.78	0.0827075
414.5	0.009216	0.0459371			390.8	5290.96	2.456	5288.51	0.0871698
415	0.00801	0.0399258			391	5514.97	1.815	5513.15	0.0908726
415.5	0.00813	0.040524			391.2	5780.6	3.259	5777.34	0.0952272
416	0.006239	0.0310983			391.4	6026.98	2.607	6024.37	0.099299
416.5	0.006104	0.0304254			391.6	6347.95	1.827	6346.13	0.104602
417	0.005441	0.0271207			391.8	6647.88	3.082	6644.8	0.109525
417.5	0.005269	0.0262633			392	6905.64	2.795	6902.85	0.113779
418	0.0054	0.0269163			392.2	7195.31	1.973	7193.34	0.118567
418.5	0.005155	0.0256951			392.4	7554.12	3.242	7550.88	0.12446
419	0.005083	0.0253362			392.6	7799.61	2.708	7796.9	0.128515
419.5	0.005699	0.0284067			392.8	8085.32	2.051	8083.27	0.133236
420	0.004546	0.0226595			393	8290.1	3.8	8286.3	0.136582
420.5	0.004546	0.0226595			393.2	8652.39	2.277	8650.11	0.142579
421	0.003669	0.0182881			393.4	8909.94	2.861	8907.08	0.146814
421.5	0.003089	0.0153971			393.6	9179.66	2.924	9176.73	0.151259
422	0.003076	0.0153323			393.8	9548.98	2.199	9546.78	0.157359
422.5	0.002818	0.0140463			394	10029.1	3.37	10025.8	0.165253
423	0.002502	0.0124712			394.2	10474.3	2.165	10472.1	0.172611
423.5	0.003116	0.0155317			394.4	10885.9	2.878	10883	0.179384
424	0.001902	0.00948052			394.6	11328.5	3.56	11325	0.186668
424.5	0.001178	0.00587174			394.8	11947.6	1.789	11945.8	0.196902
425	0.00262	0.0130594			395	12359.1	3.441	12355.7	0.203657
425.5	0.002137	0.0106519			395.2	12845.3	3.157	12842.1	0.211675
426	0.002045	0.0101933			395.4	13289.2	2.281	13286.9	0.219006
426.5	0.001825	0.00909671			395.6	13715.9	4.128	13711.7	0.226009
427	0.001385	0.00690353			395.8	14235.4	2.605	14232.8	0.234598
427.5	0.000148	0.000737706			396	14557.4	2.826	14554.6	0.239901
428	0.000277	0.00138071			396.2	15001.3	3.397	14997.9	0.247208
428.5	0.00079	0.00393775			396.4	15364	3.054	15361	0.253193
429	0.000739	0.00368354			396.6	15907.8	3.892	15903.9	0.262142
429.5	0.000267	0.00133086			396.8	16442.5	3.106	16439.4	0.270969
430	0.0007	0.00348915			397	16913.7	4.43	16909.2	0.278713
430.5	0.000345	0.00171965			397.2	17535.9	3.952	17531.9	0.288977
431	0.000199	0.000991915			397.4	18227.1	4.233	18222.9	0.300365
431.5	0.000216	0.00107665			397.6	18871.9	4.435	18867.4	0.31099
432	-0.000647	-0.00322497			397.8	19580.5	4.832	19575.7	0.322664
432.5	-0.000125	-0.000623062			398	20159.2	4.627	20154.6	0.332206
433	-0.000879	-0.00438137			398.2	21037.6	5.099	21032.5	0.346676
433.5	0.000673	0.00335457			398.4	21656.4	5.274	21651.1	0.356873
434	-7.9e-05	-0.000393775			398.6	22320.6	7.04	22313.5	0.367791
434.5	7.8e-05	0.000388791			398.8	22917	5.64	22911.3	0.377644
435	-0.001271	-0.0063353			399	23548.1	6.243	23541.8	0.388037
435.5	-0.000736	-0.00366859			399.2	24107.1	6.647	24100.4	0.397244
436	-0.000651	-0.00324491			399.4	24575.5	5.811	24569.7	0.40498
436.5	-0.000726	-0.00361875			399.6	25209.2	8.053	25201.1	0.415387
437	-0.001524	-0.00759638			399.8	26000.6	8.707	25991.9	0.428422
437.5	-0.001401	-0.00698328			400	26718.4	7.449	26711	0.440274
438	-0.001914	-0.00954033			400.2	27518.2	7.586	27510.6	0.453454
438.5	-0.001778	-0.00886244			400.4	28241.4	8.784	28232.7	0.465356
439	-0.000762	-0.00379819			400.6	29327	9.724	29317.3	0.483233
439.5	-0.001113	-0.00554775			400.8	30274.2	8.84	30265.3	0.49886
440	-0.001623	-0.00808984			401	30925.1	8.682	30916.4	0.509592
440.5	-0.001129	-0.0056275			401.2	31814.6	8.181	31806.4	0.524261
441	-0.000888	-0.00442623			401.4	32798.3	9.723	32788.5	0.54045
441.5	-0.001153	-0.00574713			401.6	33619.8	10.296	33609.5	0.553981
442	-0.000706	-0.00351906			401.8	34260.1	10.541	34249.5	0.564531
442.5	-0.000799	-0.00398261			402	34881.1	10.731	34870.4	0.574764
443	-0.00166	-0.00827427			402.2	35728.8	11.143	35717.7	0.58873
443.5	-0.001279	-0.00637517			402.4	36203.8	11.226	36192.6	0.596558
444	-0.000736	-0.00366859			402.6	37037.4	11.144	37026.3	0.6103
444.5	-0.000385	-0.00191903			402.8	37731.9	11.435	37720.5	0.621742
445	-0.001051	-0.00523871			403	38622.5	10.515	38611.9	0.636436
445.5	-0.000876	-0.00436642			403.2	39446.9	11.012	39435.8	0.650016
446	-0.001245	-0.0062057			403.4	40124.1	11.542	40112.5	0.66117
446.5	-0.001493	-0.00744186			403.6	41106.6	10.871	41095.7	0.677376
447	-0.001374	-0.0068487			403.8	42109.2	10.98	42098.2	0.6939
447.5	-0.001272	-0.00634028			404	42947.7	10.764	42937	0.707725
448	-0.001564	-0.00779576			404.2	43673.1	10.982	43662.1	0.719678
448.5	-0.001183	-0.00589666			404.4	44338.6	11.183	44327.4	0.730644
449	-0.001257	-0.00626551			404.6	45353.6	10.223	45343.3	0.747389
449.5	-0.001641	-0.00817956			404.8	45905.3	10.143	45895.1	0.756484
450	-0.001373	-0.00684372			405	46362.3	10.758	46351.5	0.764007
450.5	-0.001306	-0.00650975			405.2	47056.7	10.581	47046.1	0.775455
451	-0.001442	-0.00718765			405.4	47508.6	10.611	47498	0.782903
451.5	-0.001172	-0.00584183			405.6	48284.9	10.539	48274.3	0.7957
452	-0.000749	-0.00373339			405.8	48869.7	10.925	48858.7	0.805333
452.5	-0.001844	-0.00919141			406	49659.1	9.947	49649.2	0.818361
453	-0.001703	-0.0084886			406.2	50594.2	10.124	50584.1	0.833771
453.5	-0.001385	-0.00690353			406.4	51128.3	10.498	51117.8	0.842569
454	-0.001546	-0.00770603			406.6	52067.1	10.14	52057	0.858049
454.5	-0.002012	-0.0100288			406.8	52715.6	10.033	52705.6	0.868739
455	-0.001886	-0.00940076			407	53437.2	9.673	53427.6	0.88064
455.5	-0.001733	-0.00863814			407.2	54003.5	10.241	53993.3	0.889964
456	-0.001607	-0.00801009			407.4	54301.8	10.452	54291.3	0.894878
456.5	-0.002432	-0.0121223			407.6	55106.5	10.218	55096.3	0.908146
457	-0.001355	-0.006754			407.8	55438.5	9.805	55428.7	0.913625
457.5	-0.001118	-0.00557267			408	55902.4	9.991	55892.4	0.921268
458	-0.001262	-0.00629044			408.2	56263.8	9.606	56254.2	0.927232
458.5	-0.00115	-0.00573217			408.4	56376.8	8.146	56368.6	0.929117
459	-0.001569	-0.00782068			408.6	57090.6	7.304	57083.3	0.940898
459.5	-0.001684	-0.00839389			408.8	57414.1	6.841	57407.3	0.946237
460	-0.001381	-0.00688359			409	57860.3	8.114	57852.2	0.953572
460.5	-0.001015	-0.00505927			409.2	58270.1	8.097	58262	0.960325
461	-0.001775	-0.00884748			409.4	58552.5	5.928	58546.6	0.965016
461.5	-0.001357	-0.00676396			409.6	59123	5.96	59117.1	0.97442
462	-0.001109	-0.00552781			409.8	59327.9	7.757	59320.1	0.977767
462.5	-0.001601	-0.00798018			410	59748.7	6.43	59742.3	0.984725
463	-0.001698	-0.00846368			410.2	59921.5	6.004	59915.5	0.98758
463.5	-0.001709	-0.00851851			410.4	59913.2	7.082	59906.1	0.987426
464	-0.001491	-0.00743189			410.6	60275.5	5.427	60270	0.993424
464.5	-0.001739	-0.00866804			410.8	60268.4	4.559	60263.8	0.993322
465	-0.001531	-0.00763127			411	60478.5	6.992	60471.5	0.996745
465.5	-0.00076	-0.00378822			411.2	60423.8	5.881	60417.9	0.995861
466	-0.001399	-0.00697331			411.4	60209.9	5.01	60204.8	0.992349
466.5	-0.001437	-0.00716272			411.6	60458.4	6.381	60452	0.996423
467	-0.001303	-0.0064948			411.8	60432.3	4.523	60427.8	0.996024
467.5	-0.001353	-0.00674403			412	60675	6.019	60669	1
468	-0.001368	-0.00681879			412.2	60488.6	6.208	60482.4	0.996924
468.5	-0.001391	-0.00693344			412.4	60290.3	4.594	60285.7	0.993682
469	-0.001283	-0.00639511			412.6	60518.2	5.873	60512.3	0.997418
469.5	-0.0019	-0.00947055			412.8	60279.8	4.852	60274.9	0.993504
470	-0.001408	-0.00701817			413	60251.7	5.265	60246.4	0.993035
470.5	-0.001816	-0.00905185			413.2	59951.8	6.81	59945	0.988066
471	-0.001802	-0.00898207			413.4	59567.4	5.239	59562.2	0.981756
471.5	-0.000802	-0.00399757			413.6	59457.6	5.452	59452.2	0.979943
472	-0.000561	-0.0027963			413.8	59139.1	6.315	59132.8	0.974679
472.5	-0.002004	-0.00998893			414	59202.2	4.634	59197.5	0.975746
473	-0.001429	-0.00712285			414.2	58729.7	6.066	58723.6	0.967934
473.5	-0.001719	-0.00856835			414.4	58374.8	5.966	58368.8	0.962087
474	-0.001283	-0.00639511			414.6	58294.8	5.021	58289.7	0.960783
474.5	-0.002018	-0.0100587			414.8	57904.4	5.654	57898.8	0.954339
475	-0.001849	-0.00921634			415	57778.7	5.54	57773.1	0.952268
475.5	-0.001855	-0.00924624			415.2	57215.3	5.001	57210.3	0.94299
476	-0.001557	-0.00776086			415.4	56705.7	6.541	56699.2	0.934566
476.5	-0.001655	-0.00824934			415.6	56421.5	5.515	56416	0.929898
477	-0.00161	-0.00802504			415.8	55903.7	5.571	55898.1	0.921362
477.5	-0.001426	-0.00710789			416	55693.7	6.115	55687.6	0.917893
478	-0.002717	-0.0135429			416.2	55037.2	4.928	55032.3	0.90709
478.5	-0.001437	-0.00716272			416.4	54320.8	5.15	54315.6	0.895278
479	-0.001883	-0.00938581			416.6	54036.3	7.126	54029.2	0.890556
479.5	-0.001281	-0.00638514			416.8	53433.7	6.276	53427.4	0.880637
480	-0.001426	-0.00710789			417	53279.9	4.882	53275.1	0.878127
480.5	-0.001194	-0.00595149			417.2	52592.3	6.215	52586.1	0.866771
481	-0.000899	-0.00448106			417.4	52167.7	5.483	52162.2	0.859783
481.5	-0.001432	-0.0071378			417.6	51873.4	5.144	51868.3	0.854939
482	-0.002318	-0.0115541			417.8	51413.8	6.165	51407.7	0.847347
482.5	-0.00184	-0.00917148			418	51046.8	6.217	51040.5	0.841295
483	-0.001175	-0.00585679			418.2	50325.4	5.322	50320.1	0.829419
483.5	-0.001691	-0.00842879			418.4	49780.7	6.246	49774.5	0.820427
484	-0.001837	-0.00915652			418.6	49391.7	6.339	49385.3	0.814013
484.5	-0.001062	-0.00529354			418.8	48659.5	4.86	48654.6	0.801968
485	-0.00106	-0.00528357			419	48360.9	6.466	48354.5	0.797021
485.5	-0.001651	-0.00822941			419.2	47600.6	7.032	47593.5	0.784478
486	-0.001494	-0.00744684			419.4	46919	6.58	46912.4	0.773251
486.5	-0.002217	-0.0110506			419.6	46535.4	5.407	46530	0.766949
487	-0.001388	-0.00691848			419.8	46145.3	6.067	46139.2	0.760507
487.5	-0.002199	-0.0109609			420	45861.3	6.383	45854.9	0.755821
488	-0.001645	-0.0081995			420.2	45210.2	4.844	45205.4	0.745115
488.5	-0.001824	-0.00909172			420.4	44833.7	5.554	44828.2	0.738897
489	-0.002492	-0.0124214			420.6	44531	7.012	44524	0.733884
489.5	-0.001142	-0.0056923			420.8	44137.9	7.246	44130.7	0.727401
490	-0.002084	-0.0103877			421	43698.1	5.662	43692.5	0.720178
490.5	-0.001859	-0.00926618			421.2	43010.9	5.689	43005.2	0.70885
491	-0.001694	-0.00844374			421.4	42576.7	6.546	42570.2	0.701679
491.5	-0.001378	-0.00686864			421.6	42056.9	6.402	42050.5	0.693114
492	-0.001216	-0.00606115			421.8	41512.3	5.269	41507	0.684155
492.5	-0.001816	-0.00905185			422	41282.2	5.872	41276.4	0.680354
493	-0.000928	-0.00462561			422.2	40659.2	7.544	40651.7	0.670057
493.5	-0.001426	-0.00710789			422.4	40301.4	8.142	40293.3	0.664149
494	-0.001859	-0.00926618			422.6	39880	7.321	39872.7	0.657217
494.5	-0.001283	-0.00639511			422.8	39550.1	6.817	39543.3	0.651787
495	-0.00138	-0.00687861			423	39387.7	5.87	39381.8	0.649126
495.5	-0.002334	-0.0116338			423.2	38895.2	6.705	38888.5	0.640994
496	-0.00214	-0.0106668			423.4	38643.4	6.807	38636.6	0.636843
496.5	-0.001705	-0.00849857			423.6	38375.3	7.403	38367.9	0.632413
497	-0.001911	-0.00952538			423.8	38164.4	6.313	38158.1	0.628955
497.5	-0.001391	-0.00693344			424	37869.3	5.803	37863.5	0.6241
498	-0.001744	-0.00869296			424.2	37339.8	6.923	37332.8	0.615353
498.5	-0.002284	-0.0113846			424.4	37142.5	7.846	37134.6	0.612086
499	-0.001324	-0.00659948			424.6	36903.6	7.994	36895.6	0.608147
499.5	-0.001438	-0.00716771			424.8	36551.9	8.73	36543.2	0.602337
500	-0.002123	-0.0105821			425	36337.2	8.768	36328.4	0.598797
500.5	-0.001213	-0.0060462			425.2	36013.8	8.211	36005.5	0.593475
501	-0.002178	-0.0108562			425.4	35803	8.609	35794.4	0.589995
501.5	-0.002191	-0.010921			425.6	35497.4	8.52	35488.9	0.584959
502	-0.002313	-0.0115291			425.8	35409.2	8.893	35400.3	0.583498
502.5	-0.001167	-0.00581691			426	35377.6	8.754	35368.8	0.58298
503	-0.001594	-0.00794529			426.2	35080.8	8.816	35072	0.578087
503.5	-0.001572	-0.00783563			426.4	35059.3	8.462	35050.8	0.577739
504	-0.000857	-0.00427171			426.6	34892.4	8.735	34883.7	0.574984
504.5	-0.002097	-0.0104525			426.8	34837.4	9.105	34828.3	0.57407
505	-0.001585	-0.00790043			427	34755.6	8.621	34747	0.57273
505.5	-0.00153	-0.00762628			427.2	34536	9.257	34526.8	0.5691
506	-0.002313	-0.0115291			427.4	34412.6	8.6	34404	0.567077
506.5	-0.002611	-0.0130145			427.6	34285.4	9.188	34276.2	0.56497
507	-0.001799	-0.00896711			427.8	34248	8.447	34239.6	0.564367
507.5	-0.001723	-0.00858829			428	34215.8	8.797	34207	0.56383
508	-0.001823	-0.00908674			428.2	34028.1	8.277	34019.8	0.560745
508.5	-0.000769	-0.00383308			428.4	34077.9	9.149	34068.8	0.561551
509	-0.001917	-0.00955528			428.6	33998.5	8.659	33989.9	0.560251
509.5	-0.002407	-0.0119977			428.8	34035.9	8.507	34027.4	0.560869
510	-0.001451	-0.00723251			429	34009.3	8.793	34000.6	0.560427
510.5	-0.001637	-0.00815962			429.2	33830.5	8.897	33821.6	0.557477
511	-0.001964	-0.00978955			429.4	33911.8	8.924	33902.9	0.558817
511.5	-0.002446	-0.0121921			429.6	33853.6	8.48	33845.2	0.557866
512	-0.001713	-0.00853845			429.8	33928.3	8.485	33919.8	0.559096
512.5	-0.00198	-0.00986931			430	33949.5	8.58	33940.9	0.559444
513	-0.001717	-0.00855838			430.2	33910	9.1	33900.9	0.558784
513.5	-0.001138	-0.00567236			430.4	33980.5	8.288	33972.2	0.559959
514	-0.001508	-0.00751662			430.6	33934.9	8.856	33926.1	0.559199
514.5	-0.001516	-0.0075565			430.8	34133.2	8.718	34124.5	0.562471
515	-0.001919	-0.00956525			431	34046.6	8.499	34038.1	0.561046
515.5	-0.001759	-0.00876773			431.2	34082.9	8.699	34074.2	0.561641
516	-0.001574	-0.0078456			431.4	34062.7	8.693	34054	0.561308
516.5	-0.001888	-0.00941073			431.6	33968.7	8.704	33960	0.559759
517	-0.001683	-0.00838891			431.8	34168.1	8.471	34159.6	0.563049
517.5	-0.001737	-0.00865807			432	34184.6	7.898	34176.8	0.563331
518	-0.00193	-0.00962008			432.2	34170	8.365	34161.6	0.563081
518.5	-0.001525	-0.00760136			432.4	34310.1	8.36	34301.7	0.565391
519	-0.001757	-0.00875776			432.6	34270.2	8.244	34261.9	0.564735
519.5	-0.001312	-0.00653966			432.8	34404.7	8.597	34396.1	0.566946
520	-0.002137	-0.0106519			433	34364.1	8.38	34355.7	0.566281
520.5	-0.00081	-0.00403744			433.2	34443.6	8.682	34434.9	0.567586
521	-0.00173	-0.00862318			433.4	34425.8	8.596	34417.2	0.567294
521.5	-0.001417	-0.00706303			433.6	34367.5	8.472	34359	0.566336
522	-0.001784	-0.00889234			433.8	34536.8	8.656	34528.2	0.569124
522.5	-0.001951	-0.00972476			434	34551.3	8.615	34542.7	0.569364
523	-0.001638	-0.00816461			434.2	34491	8.475	34482.5	0.568371
523.5	-0.001057	-0.00526861			434.4	34524	8.504	34515.5	0.568914
524	-0.001616	-0.00805495			434.6	34529.9	8.161	34521.7	0.569018
524.5	-0.001431	-0.00713282			434.8	34620.8	8.342	34612.4	0.570512
525	-0.00187	-0.00932101			435	34495.8	8.752	34487.1	0.568447
525.5	-0.001551	-0.00773096			435.2	34511.5	8.318	34503.2	0.568711
526	-0.001411	-0.00703313			435.4	34511.2	8.812	34502.4	0.568699
526.5	-0.001413	-0.0070431			435.6	34435.5	8.461	34427.1	0.567458
527	-0.001356	-0.00675898			435.8	34547.3	8.656	34538.6	0.569296
527.5	-0.001675	-0.00834903			436	34469.5	8.335	34461.2	0.568019
528	-0.001713	-0.00853845			436.2	34405.6	8.768	34396.8	0.566958
528.5	-0.001348	-0.0067191			436.4	34373.1	8.517	34364.6	0.566428
529	-0.001372	-0.00683873			436.6	34314.3	8.116	34306.2	0.565464
529.5	-0.001716	-0.0085534			436.8	34363.7	8.473	34355.2	0.566273
530	-0.000768	-0.00382809			437	34082.2	8.454	34073.7	0.561633
530.5	-0.001961	-0.0097746			437.2	34074	7.97	34066.1	0.561507
531	-0.001146	-0.00571223			437.4	33928.5	8.021	33920.5	0.559107
531.5	-0.001743	-0.00868798			437.6	33763.9	8.966	33754.9	0.556378
532	-0.001943	-0.00968488			437.8	33816.6	8.159	33808.4	0.55726
532.5	-0.001951	-0.00972476			438	33684.6	8.607	33676	0.555077
533	-0.001491	-0.00743189			438.2	33643.4	8.175	33635.2	0.554405
533.5	-0.001175	-0.00585679			438.4	33488	8.606	33479.4	0.551838
534	-0.00146	-0.00727737			438.6	33403.5	8.219	33395.3	0.550451
534.5	-0.002176	-0.0108463			438.8	33440.7	8.276	33432.4	0.551063
535	-0.001451	-0.00723251			439	33141.4	7.917	33133.5	0.546135
535.5	-0.001985	-0.00989423			439.2	33079.4	8.821	33070.6	0.545099
536	-0.00185	-0.00922132			439.4	32789.7	8.6	32781.1	0.540327
536.5	-0.001727	-0.00860823			439.6	32660.7	8.468	32652.2	0.538203
537	-0.001638	-0.00816461			439.8	32488.6	8.804	32479.8	0.53536
537.5	-0.001557	-0.00776086			440	32288.2	7.912	32280.3	0.532072
538	-0.001479	-0.00737207			440.2	32132.7	7.975	32124.7	0.529508
538.5	-0.001182	-0.00589168			440.4	31842	7.645	31834.4	0.524722
539	-0.002251	-0.0112201			440.6	31717.9	8.095	31709.8	0.522668
539.5	-0.002156	-0.0107466			440.8	31637.7	8.386	31629.3	0.521343
540	-0.002231	-0.0111204			441	31402.6	7.914	31394.7	0.517475
540.5	-0.002024	-0.0100886			441.2	31271.8	8.474	31263.3	0.51531
541	-0.001736	-0.00865309			441.4	31097.4	8.563	31088.9	0.512434
541.5	-0.001932	-0.00963005			441.6	30943	8.458	30934.5	0.50989
542	-0.001676	-0.00835402			441.8	30798	8.225	30789.8	0.507504
542.5	-0.001466	-0.00730727			442	30545.8	7.332	30538.4	0.503361
543	-0.002153	-0.0107316			442.2	30340.8	6.876	30333.9	0.49999
543.5	-0.0017	-0.00847365			442.4	30002.4	5.721	29996.6	0.494431
544	-0.001491	-0.00743189			442.6	29890.9	5.956	29885	0.492591
544.5	-0.001113	-0.00554775			442.8	29680.6	7.239	29673.3	0.489102
545	-0.001965	-0.00979454			443	29325	6.772	29318.2	0.483249
545.5	-0.002166	-0.0107964			443.2	29097.4	5.664	29091.8	0.479516
546	-0.001075	-0.00535834			443.4	28732.6	5.426	28727.2	0.473506
546.5	-0.001926	-0.00960014			443.6	28568.5	6.552	28561.9	0.470783
547	-0.001863	-0.00928612			443.8	28342.3	7.584	28334.7	0.467038
547.5	-0.001619	-0.0080699			444	28148.1	7.632	28140.4	0.463835
548	-0.001811	-0.00902693			444.2	28018.2	6.678	28011.6	0.461711
548.5	-0.001698	-0.00846368			444.4	27665.1	5.231	27659.8	0.455914
549	-0.002348	-0.0117036			444.6	27640	5.731	27634.2	0.455492
549.5	-0.001021	-0.00508917			444.8	27447.1	6.518	27440.6	0.4523
550	-0.001965	-0.00979454			445	27096.7	6.013	27090.7	0.446532
550.5	-0.002224	-0.0110855			445.2	26859.2	4.601	26854.6	0.442641
551	-0.00198	-0.00986931			445.4	26555	6.141	26548.9	0.437602
551.5	-0.001707	-0.00850854			445.6	26353.3	6.902	26346.4	0.434264
552	-0.002095	-0.0104425			445.8	25951	5.659	25945.3	0.427654
552.5	-0.001404	-0.00699824			446	25701.5	5.255	25696.2	0.423548
553	-0.001203	-0.00599635			446.2	25456.2	5.878	25450.3	0.419495
553.5	-0.001558	-0.00776585			446.4	25045.7	6.488	25039.2	0.412718
554	-0.002182	-0.0108762			446.6	24919	4.598	24914.4	0.410661
554.5	-0.001755	-0.00874779			446.8	24691.9	5.428	24686.4	0.406904
555	-0.002023	-0.0100836			447	24570.1	6.49	24563.6	0.404879
555.5	-0.001783	-0.00888736			447.2	24273.8	6.101	24267.7	0.400001
556	-0.00133	-0.00662938			447.4	24051.4	5.213	24046.2	0.396351
556.5	-0.001871	-0.009326			447.6	23972.1	5.63	23966.5	0.395037
557	-0.00207	-0.0103179			447.8	23654.5	6.818	23647.7	0.389782
557.5	-0.001295	-0.00645493			448	23440.3	5.021	23435.3	0.386281
558	-0.001443	-0.00719263			448.2	23216.4	4.676	23211.7	0.382596
558.5	-0.002176	-0.0108463			448.4	22927.3	5.91	22921.3	0.37781
559	-0.001673	-0.00833907			448.6	22710.8	7.228	22703.6	0.37422
559.5	-0.00251	-0.0125111			448.8	22414.2	6.034	22408.1	0.369351
560	-0.001887	-0.00940575			449	22243.7	5.053	22238.7	0.366557
560.5	-0.00195	-0.00971977			449.2	21905.1	6.171	21898.9	0.360958
561	-0.002018	-0.0100587			449.4	21626.5	5.615	21620.9	0.356374
561.5	-0.001884	-0.00939079			449.6	21575.4	5.072	21570.3	0.355541
562	-0.001067	-0.00531846			449.8	21352.8	5.413	21347.4	0.351867
562.5	-0.001764	-0.00879265			450	21168	6.894	21161.1	0.348796
563	-0.001397	-0.00696334			450.2	20956	6.574	20949.5	0.345308
563.5	-0.00187	-0.00932101			450.4	20833.3	5.419	20827.9	0.343304
564	-0.00206	-0.0102681			450.6	20714.1	5.175	20708.9	0.341343
564.5	-0.001697	-0.00845869			450.8	20461.1	6.182	20454.9	0.337156
565	-0.001512	-0.00753656			451	20315.9	5.939	20310	0.334767
565.5	-0.001734	-0.00864312			451.2	20044	4.903	20039.1	0.330303
566	-0.001343	-0.00669418			451.4	19719.6	6.03	19713.6	0.324936
566.5	-0.001644	-0.00819452			451.6	19624.3	7.09	19617.2	0.323348
567	-0.001934	-0.00964002			451.8	19353.9	7.479	19346.4	0.318884
567.5	-0.00173	-0.00862318			452	19186.3	6.281	19180	0.316142
568	-0.001747	-0.00870792			452.2	18918.8	5.351	18913.4	0.311748
568.5	-0.00159	-0.00792535			452.4	18730.6	6.175	18724.4	0.308632
569	-0.001664	-0.00829421			452.6	18673.1	7.055	18666.1	0.307671
569.5	-0.001503	-0.0074917			452.8	18399.8	6.245	18393.6	0.303179
570	-0.001917	-0.00955528			453	18389.2	5.184	18384	0.303021
570.5	-0.001808	-0.00901197			453.2	18232.6	6.429	18226.2	0.30042
571	-0.00192	-0.00957024			453.4	18026.8	7.407	18019.3	0.297011
571.5	-0.001801	-0.00897708			453.6	17960.4	7.451	17952.9	0.295916
572	-0.002062	-0.010278			453.8	17768.8	7.468	17761.4	0.292759
572.5	-0.001578	-0.00786554			454	17632	6.497	17625.5	0.29052
573	-0.001764	-0.00879265			454.2	17388.4	5.456	17383	0.286522
573.5	-0.001268	-0.00632034			454.4	17284	6.985	17277	0.284775
574	-0.001584	-0.00789545			454.6	17181.3	7.198	17174.1	0.283079
574.5	-0.001852	-0.00923129			454.8	16829.1	6.981	16822.1	0.277277
575	-0.001804	-0.00899203			455	16805.2	6.774	16798.4	0.276886
575.5	-0.002	-0.009969			455.2	16581	5.798	16575.2	0.273207
576	-0.001511	-0.00753158			455.4	16390.4	6.102	16384.3	0.27006
576.5	-0.001986	-0.00989921			455.6	16338.4	7.324	16331.1	0.269183
577	-0.001705	-0.00849857			455.8	16223	7.842	16215.1	0.267272
577.5	-0.001261	-0.00628545			456	16151.4	8.009	16143.4	0.26609
578	-0.001758	-0.00876275			456.2	15969.6	7.436	15962.2	0.263102
578.5	-0.001773	-0.00883752			456.4	15969	7.641	15961.4	0.263089
579	-0.001512	-0.00753656			456.6	15912.1	7.851	15904.2	0.262147
579.5	-0.001674	-0.00834405			456.8	15663.6	6.648	15657	0.258072
580	-0.001621	-0.00807987			457	15678.6	6.199	15672.4	0.258326
580.5	-0.001672	-0.00833408			457.2	15494.8	7.171	15487.6	0.25528
581	-0.001481	-0.00738204			457.4	15337.1	7.434	15329.7	0.252678
581.5	-0.001914	-0.00954033			457.6	15268.4	7.677	15260.7	0.25154
582	-0.001284	-0.0064001			457.8	15142.2	7.939	15134.3	0.249456
582.5	-0.001507	-0.00751164			458	15067.2	7.732	15059.5	0.248224
583	-0.001248	-0.00622065			458.2	14860.4	7.266	14853.1	0.244822
583.5	-0.001182	-0.00589168			458.4	14828.5	6.799	14821.7	0.244304
584	-0.001253	-0.00624558			458.6	14756.3	5.764	14750.5	0.243131
584.5	-0.00188	-0.00937086			458.8	14557.9	6.72	14551.2	0.239845
585	-0.001904	-0.00949048			459	14579.8	7.686	14572.1	0.240191
585.5	-0.001582	-0.00788548			459.2	14470.1	7.972	14462.1	0.238377
586	-0.001241	-0.00618576			459.4	14385.2	8.504	14376.7	0.236969
586.5	-0.001261	-0.00628545			459.6	14330.3	8.485	14321.8	0.236065
587	-0.001404	-0.00699824			459.8	14278.8	8.103	14270.7	0.235223
587.5	-0.001929	-0.0096151			460	14221.8	8.096	14213.7	0.234283
588	-0.001863	-0.00928612			460.2	14022.8	8.531	14014.3	0.230996
588.5	-0.001768	-0.00881259			460.4	14025.3	7.958	14017.3	0.231046
589	-0.001859	-0.00926618			460.6	13963	8.521	13954.5	0.230011
589.5	-0.001408	-0.00701817			460.8	13778.4	8.447	13770	0.226969
590	-0.001654	-0.00824436			461	13783.5	8.603	13774.9	0.22705
590.5	-0.001045	-0.0052088			461.2	13650.3	7.952	13642.3	0.224865
591	-0.001005	-0.00500942			461.4	13526.8	8.535	13518.2	0.222819
591.5	-0.001635	-0.00814965			461.6	13474	8.491	13465.5	0.22195
592	-0.001201	-0.00598638			461.8	13469.3	8.129	13461.1	0.221878
592.5	-0.00175	-0.00872287			462	13403.2	8.097	13395.1	0.220791
593	-0.001255	-0.00625555			462.2	13247.1	8.567	13238.6	0.21821
593.5	-0.001543	-0.00769108			462.4	13326.3	8.464	13317.9	0.219517
594	-0.001082	-0.00539323			462.6	13257.6	8.532	13249.1	0.218383
594.5	-0.000826	-0.0041172			462.8	13103.3	8.36	13094.9	0.215842
595	-0.001948	-0.0097098			463	13129.2	7.882	13121.3	0.216277
595.5	-0.001325	-0.00660446			463.2	13041.5	8.552	13032.9	0.21482
596	-0.001599	-0.00797021			463.4	12919.5	8.612	12910.9	0.212809
596.5	-0.001492	-0.00743687			463.6	12871.8	8.309	12863.5	0.212027
597	-0.001251	-0.00623561			463.8	12889.1	8.197	12880.9	0.212314
597.5	-0.000811	-0.00404243			464	12761.1	7.686	12753.4	0.210213
598	-0.001364	-0.00679886			464.2	12588.6	8.83	12579.8	0.207351
598.5	-0.001077	-0.0053683			464.4	12640.6	8.359	12632.2	0.208215
599	-0.001824	-0.00909172			464.6	12590.4	8.125	12582.3	0.207392
599.5	-0.002061	-0.0102731			464.8	12469.3	7.779	12461.5	0.205401
600	-0.001785	-0.00889733			465	12478.8	7.571	12471.2	0.205561
600.5	-0.000432	-0.0021533			465.2	12403.4	7.205	12396.2	0.204324
601	-0.001315	-0.00655462			465.4	12336	6.66	12329.3	0.203222
601.5	-0.001173	-0.00584682			465.6	12296.2	5.755	12290.4	0.202581
602	-0.001725	-0.00859826			465.8	12300.8	6.442	12294.4	0.202647
602.5	-0.001888	-0.00941073			466	12188.2	7.492	12180.7	0.200773
603	-0.001502	-0.00748672			466.2	12037	7.128	12029.9	0.198288
603.5	-0.001718	-0.00856337			466.4	12053.2	5.886	12047.3	0.198574
604	-0.002084	-0.0103877			466.6	11957	4.689	11952.3	0.197009
604.5	-0.001602	-0.00798517			466.8	11836	6.278	11829.8	0.194989
605	-0.002149	-0.0107117			467	11766	7.471	11758.5	0.193814
605.5	-0.000728	-0.00362871			467.2	11700	7.437	11692.6	0.192727
606	-0.001335	-0.00665431			467.4	11603.9	6.404	11597.5	0.19116
606.5	-0.00116	-0.00578202			467.6	11550.2	5.405	11544.8	0.190291
607	-0.002217	-0.0110506			467.8	11524.7	5.608	11519.1	0.189868
607.5	-0.001403	-0.00699325			468	11433.5	6.334	11427.1	0.188352
608	-0.001872	-0.00933098			468.2	11325.4	6.22	11319.2	0.186573
608.5	-0.001659	-0.00826928			468.4	11352.5	4.303	11348.2	0.18705
609	-0.001639	-0.00816959			468.6	11210	5.823	11204.1	0.184677
609.5	-0.001946	-0.00969983			468.8	11130.7	7.396	11123.3	0.183344
610	-0.001225	-0.00610601			469	11051.4	5.941	11045.5	0.182061
610.5	-0.00208	-0.0103678			469.2	10982.1	5.385	10976.8	0.180929
611	-0.001689	-0.00841882			469.4	10879	4.851	10874.2	0.179238
611.5	-0.00153	-0.00762628			469.6	10775.2	5.879	10769.3	0.177509
612	-0.00159	-0.00792535			469.8	10735.3	4.648	10730.7	0.176873
612.5	-0.001502	-0.00748672			470	10586.4	5.065	10581.3	0.17441
613	-0.001223	-0.00609604			470.2	10468.8	6.117	10462.7	0.172456
613.5	-0.001539	-0.00767114			470.4	10423	5.118	10417.9	0.171717
614	-0.000958	-0.00477515			470.6	10343.2	4.22	10339	0.170416
614.5	-0.001522	-0.00758641			470.8	10279.2	5.371	10273.8	0.169343
615	-0.001322	-0.00658951			471	10212.3	4.271	10208	0.168257
615.5	-0.001167	-0.00581691			471.2	10160.8	4.161	10156.6	0.16741
616	-0.00097	-0.00483496			471.4	10082.3	5.532	10076.8	0.166095
616.5	-0.001239	-0.00617579			471.6	10010.1	3.781	10006.3	0.164933
617	-0.000942	-0.0046954			471.8	9951.59	4.604	9946.99	0.163955
617.5	-0.001729	-0.0086182			472	9863.35	4.36	9858.99	0.162505
618	-0.001502	-0.00748672			472.2	9747.82	3.826	9743.99	0.160609
618.5	-0.00148	-0.00737706			472.4	9704.44	5.542	9698.9	0.159866
619	-0.001848	-0.00921135			472.6	9577.94	4.208	9573.73	0.157803
619.5	-0.001172	-0.00584183			472.8	9503.75	4.163	9499.58	0.156581
620	-0.001041	-0.00518886			473	9396.43	4.402	9392.02	0.154808
620.5	-0.001242	-0.00619075			473.2	9298.64	3.371	9295.27	0.153213
621	-0.00093	-0.00463558			473.4	9201.73	4.925	9196.81	0.15159
621.5	-0.001194	-0.00595149			473.6	9178.9	3.495	9175.4	0.151237
622	-0.001322	-0.00658951			473.8	9102.91	4.675	9098.23	0.149965
622.5	-0.001516	-0.0075565			474	9015.33	3.15	9012.18	0.148547
623	-0.001802	-0.00898207			474.2	8963.83	4.288	8959.55	0.147679
623.5	-0.001325	-0.00660446			474.4	8901.63	3.873	8897.76	0.146661
624	-0.001268	-0.00632034			474.6	8847.85	3.724	8844.13	0.145777
624.5	-0.001336	-0.00665929			474.8	8763.04	4.064	8758.97	0.144373
625	-0.000616	-0.00307045			475	8659.3	3.028	8656.27	0.14268
625.5	-0.001264	-0.00630041			475.2	8601.33	4.263	8597.06	0.141704
626	-0.001797	-0.00895714			475.4	8489.16	2.829	8486.33	0.139879
626.5	-0.000982	-0.00489478			475.6	8426.98	3.239	8423.74	0.138848
627	-0.001317	-0.00656458			475.8	8335.38	3.156	8332.22	0.137339
627.5	-0.001356	-0.00675898			476	8222.33	3.803	8218.53	0.135465
628	-0.001875	-0.00934593			476.2	8158.59	3.234	8155.36	0.134424
628.5	-0.001939	-0.00966494			476.4	8060.82	3.036	8057.78	0.132815
629	-0.001023	-0.00509914			476.6	8009.94	3.314	8006.63	0.131972
629.5	-0.001688	-0.00841383			476.8	7960.3	3.618	7956.68	0.131149
630	-0.001217	-0.00606613			477	7861.82	3.1	7858.72	0.129534
630.5	-0.001238	-0.00617081			477.2	7828.98	2.623	7826.36	0.129001
631	-0.000847	-0.00422187			477.4	7751.49	3.854	7747.64	0.127703
631.5	-0.001289	-0.00642502			477.6	7703.42	2.767	7700.65	0.126929
632	-0.001095	-0.00545803			477.8	7630.58	3.367	7627.22	0.125719
632.5	-0.001556	-0.00775588			478	7518.34	2.313	7516.03	0.123886
633	-0.001114	-0.00555273			478.2	7448.42	3.856	7444.57	0.122708
633.5	-0.001593	-0.00794031			478.4	7376.85	2.172	7374.68	0.121556
634	-0.001167	-0.00581691			478.6	7312.07	3.027	7309.04	0.120474
634.5	-0.000638	-0.00318011			478.8	7227.57	2.218	7225.35	0.119095
635	-0.002267	-0.0112999			479	7127.84	3.089	7124.76	0.117436
635.5	-0.001001	-0.00498948			479.2	7045.62	3.144	7042.48	0.11608
636	-0.000872	-0.00434648			479.4	6990.31	2.707	6987.6	0.115176
636.5	-0.001602	-0.00798517			479.6	6949.33	3.608	6945.72	0.114486
637	-0.000831	-0.00414212			479.8	6893.33	2.812	6890.52	0.113576
637.5	-0.00117	-0.00583186			480	6842.64	3.503	6839.14	0.112729
638	-0.001671	-0.0083291			480.2	6799.39	2.217	6797.17	0.112037
638.5	-0.001325	-0.00660446			480.4	6746.79	3.923	6742.86	0.111142
639	-0.000892	-0.00444617			480.6	6721.39	2.625	6718.76	0.110745
639.5	-0.000487	-0.00242745			480.8	6599.74	2.721	6597.02	0.108738
640	-0.001563	-0.00779077			481	6536.14	2.689	6533.45	0.10769
640.5	-0.001541	-0.00768111			481.2	6470.7	3.369	6467.34	0.1066
641	-0.001013	-0.0050493			481.4	6380.46	2.645	6377.82	0.105125
641.5	-0.001542	-0.0076861			481.6	6350.27	2.572	6347.7	0.104628
642	-0.000506	-0.00252216			481.8	6251.04	3.393	6247.64	0.102979
642.5	-0.000843	-0.00420193			482	6167.42	3.06	6164.36	0.101606
643	-0.001606	-0.0080051			482.2	6111.37	3.259	6108.11	0.100679
643.5	-0.001487	-0.00741195			482.4	6061.55	2.034	6059.51	0.0998782
644	-0.001473	-0.00734217			482.6	6009.47	3.712	6005.75	0.0989921
644.5	-0.000942	-0.0046954			482.8	5974.05	2.664	5971.39	0.0984256
645	-0.000948	-0.0047253			483	5915.19	2.729	5912.47	0.0974545
645.5	-0.001429	-0.00712285			483.2	5861.17	3.159	5858.01	0.0965569
646	-0.001677	-0.008359			483.4	5811.82	2.673	5809.15	0.0957514
646.5	-0.001379	-0.00687362			483.6	5794.11	3.254	5790.86	0.09545
647	-0.000851	-0.00424181			483.8	5694.69	2.548	5692.15	0.093823
647.5	-0.001203	-0.00599635			484	5634.23	3.907	5630.33	0.092804
648	-0.001429	-0.00712285			484.2	5595.16	2.689	5592.47	0.09218
648.5	-0.001129	-0.0056275			484.4	5484.21	3.144	5481.06	0.0903437
649	-0.000486	-0.00242247			484.6	5471.07	2.77	5468.3	0.0901333
649.5	-0.001421	-0.00708297			484.8	5385.44	3.478	5381.96	0.0887102
650	-0.001385	-0.00690353			485	5307.3	3.299	5304	0.0874252
650.5	-0.00222	-0.0110656			485.2	5257.67	2.057	5255.61	0.0866276
651	-0.001996	-0.00994906			485.4	5230.65	3.816	5226.83	0.0861532
651.5	-0.000706	-0.00351906			485.6	5214.28	2.259	5212.02	0.0859091
652	-0.00086	-0.00428667			485.8	5137.07	3.037	5134.03	0.0846236
652.5	-0.000683	-0.00340441			486	5124.7	2.731	5121.97	0.0844247
653	-0.00127	-0.00633031			486.2	5088.67	3.545	5085.13	0.0838176
653.5	-0.000339	-0.00168974			486.4	5023.59	2.294	5021.29	0.0827653
654	-0.001058	-0.0052736			486.6	5008.03	2.355	5005.67	0.0825079
654.5	-0.001091	-0.00543809			486.8	4940.76	3.808	4936.95	0.0813752
655	-0.000652	-0.00324989			487	4887.64	2.863	4884.78	0.0805152
655.5	-0.001245	-0.0062057			487.2	4833.14	3.128	4830.01	0.0796125
656	-0.00094	-0.00468543			487.4	4790.28	1.94	4788.34	0.0789256
656.5	-0.000704	-0.00350909			487.6	4753.8	3.797	4750.01	0.0782938
657	-0.000922	-0.00459571			487.8	4689.96	2.864	4687.1	0.0772569
657.5	-0.001031	-0.00513902			488	4635.1	2.659	4632.44	0.0763559
658	-0.001427	-0.00711288			488.2	4582.98	3.27	4579.71	0.0754868
658.5	-0.000758	-0.00377825			488.4	4544.27	2.998	4541.27	0.0748532
659	-0.000689	-0.00343432			488.6	4540.21	3.313	4536.9	0.0747812
659.5	-0.000874	-0.00435645			488.8	4491.06	2.293	4488.77	0.0739879
660	-0.000334	-0.00166482			489	4448.56	3.605	4444.96	0.0732657
660.5	-0.000544	-0.00271157			489.2	4422.18	2.571	4419.61	0.0728479
661	-0.001226	-0.00611099			489.4	4389.84	2.42	4387.42	0.0723173
661.5	-0.000227	-0.00113148			489.6	4366.88	2.667	4364.22	0.0719349
662	-0.001139	-0.00567734			489.8	4299.2	2.643	4296.55	0.0708196
662.5	-0.000871	-0.0043415			490	4268.6	3.074	4265.52	0.0703081
663	-0.000847	-0.00422187			490.2	4240.45	2.088	4238.36	0.0698604
663.5	-0.001158	-0.00577205			490.4	4181.75	3.453	4178.3	0.0688704
664	-0.001211	-0.00603623			490.6	4158.86	2.892	4155.97	0.0685023
664.5	-0.000573	-0.00285612			490.8	4104.49	2.455	4102.04	0.0676134
665	-0.000745	-0.00371345			491	4066.79	3.363	4063.43	0.066977
665.5	-0.001196	-0.00596146			491.2	4030.28	2.465	4027.82	0.06639
666	-0.000599	-0.00298571			491.4	4004.47	2.914	4001.56	0.0659572
666.5	-0.000749	-0.00373339			491.6	3986.62	2.216	3984.4	0.0656744
667	-0.0008	-0.0039876			491.8	3934.65	3.584	3931.07	0.0647953
667.5	-0.000891	-0.00444119			492	3924.5	2.85	3921.65	0.0646401
668	-0.00151	-0.00752659			492.2	3888.89	2.325	3886.56	0.0640617
668.5	-0.001303	-0.0064948			492.4	3859.52	3.484	3856.04	0.0635586
669	-0.001448	-0.00721755			492.6	3857.06	2.683	3854.38	0.0635313
669.5	-0.001142	-0.0056923			492.8	3801.18	2.933	3798.24	0.062606
670	-0.000643	-0.00320503			493	3773.41	2.68	3770.73	0.0621525
670.5	-0.001146	-0.00571223			493.2	3747.66	3.507	3744.15	0.0617144
671	-0.000374	-0.0018642			493.4	3721.69	2.694	3718.99	0.0612998
671.5	-0.000849	-0.00423184			493.6	3695.76	1.938	3693.83	0.0608849
672	-0.000759	-0.00378323			493.8	3649.9	3.582	3646.31	0.0601018
672.5	-0.000276	-0.00137572			494	3639.97	2.687	3637.28	0.0599529
673	-0.001067	-0.00531846			494.2	3604.06	3.084	3600.97	0.0593544
673.5	-0.000747	-0.00372342			494.4	3584.09	2.425	3581.67	0.0590362
674	-0.001462	-0.00728734			494.6	3576.28	2.981	3573.29	0.0588982
674.5	-0.000769	-0.00383308			494.8	3535.51	2.717	3532.79	0.0582306
675	-0.001397	-0.00696334			495	3532.55	2.074	3530.48	0.0581925
675.5	-0.000113	-0.000563248			495.2	3497.2	3.535	3493.67	0.0575857
676	5.6e-05	0.000279132			495.4	3490.55	2.404	3488.14	0.0574946
676.5	-0.000935	-0.00466051			495.6	3461.03	2.427	3458.6	0.0570077
677	-0.000933	-0.00465054			495.8	3426.14	3.323	3422.82	0.0564179
677.5	-0.000481	-0.00239754			496	3412.64	2.085	3410.55	0.0562158
678	-0.00081	-0.00403744			496.2	3381.59	2.41	3379.18	0.0556986
678.5	-0.000973	-0.00484992			496.4	3358.11	2.263	3355.85	0.0553141
679	-0.001098	-0.00547298			496.6	3325	2.504	3322.5	0.0547643
679.5	-0.000487	-0.00242745			496.8	3289.67	2.651	3287.02	0.0541796
680	-0.000259	-0.00129099			497	3288.02	2.193	3285.83	0.0541599
680.5	-0.000614	-0.00306048			497.2	3251.78	3.248	3248.54	0.0535453
681	-0.000966	-0.00481503			497.4	3245.17	2.059	3243.11	0.0534558
681.5	-0.001118	-0.00557267			497.6	3230.57	1.655	3228.91	0.0532217
682	0.000195	0.000971977			497.8	3195.39	3.36	3192.03	0.0526138
682.5	-0.000679	-0.00338447			498	3203.48	2.551	3200.93	0.0527606
683	1.6e-05	7.9752e-05			498.2	3166.82	2.406	3164.42	0.0521587
683.5	-0.000885	-0.00441128			498.4	3160.47	2.962	3157.51	0.0520449
684	-0.00138	-0.00687861			498.6	3129.31	2.382	3126.93	0.0515408
684.5	-0.00091	-0.00453589			498.8	3102.01	2.597	3099.41	0.0510872
685	4.5e-05	0.000224302			499	3074.53	2.192	3072.33	0.0506409
685.5	-0.001538	-0.00766616			499.2	3049.34	2.417	3046.93	0.0502221
686	-0.000188	-0.000937086			499.4	3032.54	2.365	3030.17	0.049946
686.5	-0.001838	-0.00916151			499.6	3001.88	1.725	3000.15	0.0494511
687	-0.001047	-0.00521877			499.8	2976.88	2.978	2973.9	0.0490185
687.5	-0.000225	-0.00112151			500	2956.82	2.069	2954.75	0.0487028
688	-0.000744	-0.00370847			500.2	2932.53	1.767	2930.77	0.0483075
688.5	-0.000793	-0.00395271			500.4	2927.59	3.157	2924.43	0.0482031
689	-0.000481	-0.00239754			500.6	2903.35	2.118	2901.23	0.0478206
689.5	-0.000813	-0.0040524			500.8	2888.12	2.131	2885.99	0.0475695
690	-0.000492	-0.00245237			501	2879.37	3.098	2876.28	0.0474093
690.5	-0.000508	-0.00253213			501.2	2858.28	2.362	2855.92	0.0470738
691	-0.000482	-0.00240253			501.4	2838.59	2.227	2836.37	0.0467515
691.5	-0.00068	-0.00338946			501.6	2814.97	2.469	2812.51	0.0463582
692	-0.001346	-0.00670913			501.8	2792.8	1.827	2790.98	0.0460033
692.5	-0.000854	-0.00425676			502	2775.84	2.458	2773.39	0.0457134
693	9.7e-05	0.000483496			502.2	2754.06	2.214	2751.85	0.0453584
693.5	-0.00099	-0.00493465			502.4	2726.29	2.619	2723.67	0.0448939
694	-0.000241	-0.00120126			502.6	2702.82	2.499	2700.33	0.0445092
694.5	-0.000665	-0.00331469			502.8	2670.16	1.477	2668.68	0.0439875
695	-0.000794	-0.00395769			503	2662.63	2.537	2660.1	0.0438461
695.5	-0.000721	-0.00359382			503.2	2644.56	2.643	2641.91	0.0435464
696	0.000115	0.000573217			503.4	2636.88	1.785	2635.1	0.043434
696.5	-0.000438	-0.00218321			503.6	2602.58	2.616	2599.97	0.0428549
697	-0.000338	-0.00168476			503.8	2598.14	2.133	2596.01	0.0427897
697.5	-0.000273	-0.00136077			504	2589.37	1.222	2588.15	0.0426601
698	-6.3e-05	-0.000314023			504.2	2568.84	2.627	2566.21	0.0422986
698.5	-0.000605	-0.00301562			504.4	2551.74	2.328	2549.42	0.0420217
699	-0.000631	-0.00314522			504.6	2527.93	1.351	2526.58	0.0416453
699.5	-0.001183	-0.00589666			504.8	2503.22	2.787	2500.43	0.0412143
700	0.000152	0.000757644			505	2491.37	1.888	2489.48	0.0410339
					505.2	2466.27	1.594	2464.68	0.040625
					505.4	2449.79	3.089	2446.7	0.0403287
					505.6	2424.27	1.562	2422.71	0.0399332
					505.8	2401.87	1.44	2400.43	0.039566
					506	2389.38	2.668	2386.71	0.0393399
					506.2	2371.28	1.909	2369.37	0.039054
					506.4	2359.03	1.833	2357.19	0.0388534
					506.6	2335.08	2.501	2332.58	0.0384476
					506.8	2314.73	1.517	2313.21	0.0381284
					507	2311.98	1.823	2310.16	0.038078
					507.2	2297.27	2.97	2294.3	0.0378166
					507.4	2281.66	1.75	2279.91	0.0375795
					507.6	2251.75	1.158	2250.59	0.0370962
					507.8	2232.7	2.32	2230.38	0.0367631
					508	2221.89	1.604	2220.29	0.0365967
					508.2	2191.37	1.319	2190.05	0.0360984
					508.4	2173.72	2.259	2171.46	0.0357919
					508.6	2153.62	1.895	2151.73	0.0354667
					508.8	2121.34	1.031	2120.31	0.0349488
					509	2108.44	2.332	2106.11	0.0347147
					509.2	2094.15	1.883	2092.27	0.0344866
					509.4	2084.12	0.949	2083.18	0.0343367
					509.6	2063.5	2.113	2061.38	0.0339775
					509.8	2051.55	1.85	2049.7	0.0337849
					510	2040.29	1.42	2038.87	0.0336064
					510.2	2021.9	2.096	2019.81	0.0332922
					510.4	2001.45	1.998	1999.46	0.0329568
					510.6	1970.79	1.636	1969.16	0.0324574
					510.8	1962.23	1.573	1960.65	0.0323172
					511	1925.81	1.59	1924.22	0.0317167
					511.2	1917.41	1.564	1915.84	0.0315786
					511.4	1902.78	1.633	1901.15	0.0313364
					511.6	1873.58	1.469	1872.11	0.0308578
					511.8	1856.5	2.072	1854.43	0.0305663
					512	1847.24	1.576	1845.66	0.0304218
					512.2	1832.67	1.1	1831.57	0.0301896
					512.4	1810.37	2.03	1808.34	0.0298067
					512.6	1799.26	1.566	1797.69	0.0296311
					512.8	1786.51	0.829	1785.68	0.0294331
					513	1773.15	1.826	1771.33	0.0291966
					513.2	1754.55	1.758	1752.8	0.0288911
					513.4	1734.01	1.009	1733	0.0285648
					513.6	1713.5	1.442	1712.06	0.0282196
					513.8	1698.22	1.905	1696.31	0.0279601
					514	1675.32	1.83	1673.49	0.027584
					514.2	1658.29	1.334	1656.96	0.0273114
					514.4	1639.31	1.296	1638.01	0.0269992
					514.6	1613.37	2.355	1611.02	0.0265542
					514.8	1604.68	1.163	1603.52	0.0264306
					515	1596.54	0.849	1595.69	0.0263015
					515.2	1583.99	2.146	1581.85	0.0260734
					515.4	1572.59	1.369	1571.22	0.0258983
					515.6	1559.36	1.123	1558.24	0.0256842
					515.8	1550.37	1.821	1548.55	0.0255245
					516	1540.28	1.905	1538.38	0.0253569
					516.2	1520.38	1.137	1519.24	0.0250415
					516.4	1500.47	1.583	1498.88	0.0247059
					516.6	1483.34	1.421	1481.92	0.0244263
					516.8	1470.12	1.41	1468.71	0.0242086
					517	1452.4	1.6	1450.8	0.0239133
					517.2	1433.71	1.52	1432.19	0.0236066
					517.4	1420.82	1.912	1418.9	0.0233876
					517.6	1407.27	0.708	1406.56	0.0231842
					517.8	1394.87	0.767	1394.1	0.0229788
					518	1380.34	2.553	1377.78	0.0227099
					518.2	1372.69	1.283	1371.41	0.0226048
					518.4	1353.98	1.039	1352.94	0.0223004
					518.6	1349.81	2.017	1347.79	0.0222154
					518.8	1339.12	1.725	1337.4	0.0220442
					519	1322.82	0.95	1321.87	0.0217881
					519.2	1306.93	1.298	1305.64	0.0215207
					519.4	1297.11	2.006	1295.1	0.021347
					519.6	1282.51	1.334	1281.17	0.0211174
					519.8	1273.78	1.364	1272.41	0.020973
					520	1255.69	1.475	1254.21	0.020673
					520.2	1246.62	2.423	1244.19	0.0205079
					520.4	1229.43	1.299	1228.13	0.0202432
					520.6	1211.89	0.659	1211.23	0.0199646
					520.8	1208.62	1.892	1206.73	0.0198904
					521	1192.28	1.575	1190.71	0.0196263
					521.2	1181.89	0.74	1181.15	0.0194688
					521.4	1176.62	1.807	1174.82	0.0193644
					521.6	1160.64	1.534	1159.1	0.0191054
					521.8	1153.98	1.334	1152.65	0.0189989
					522	1144.24	1.01	1143.23	0.0188438
					522.2	1135.9	1.1	1134.8	0.0187048
					522.4	1122.75	1.633	1121.12	0.0184793
					522.6	1111.06	1.296	1109.76	0.0182921
					522.8	1102.5	1.265	1101.24	0.0181515
					523	1087.73	2.164	1085.56	0.0178932
					523.2	1076.67	1.567	1075.11	0.0177209
					523.4	1056.42	0.647	1055.77	0.0174022
					523.6	1058.38	1.634	1056.74	0.0174182
					523.8	1044.71	1.46	1043.25	0.0171958
					524	1039.68	1.02	1038.66	0.0171201
					524.2	1041.33	1.136	1040.19	0.0171454
					524.4	1025.67	1.208	1024.46	0.016886
					524.6	1017.97	1.898	1016.07	0.0167478
					524.8	1018.33	1.048	1017.28	0.0167677
					525	1002.83	0.933	1001.9	0.0165141
					525.2	984.567	1.592	982.975	0.0162023
					525.4	976.637	1.439	975.198	0.0160741
					525.6	976.495	1.269	975.226	0.0160745
					525.8	961.64	1.44	960.2	0.0158269
					526	953.345	1.856	951.489	0.0156833
					526.2	941.22	1.595	939.625	0.0154877
					526.4	932.443	1.412	931.031	0.0153461
					526.6	932.171	1.165	931.006	0.0153457
					526.8	917.893	2.001	915.892	0.0150965
					527	910.011	1.211	908.8	0.0149796
					527.2	901.89	0.758	901.132	0.0148533
					527.4	903.219	1.423	901.796	0.0148642
					527.6	891.633	1.421	890.212	0.0146733
					527.8	890.816	0.925	889.891	0.014668
					528	876.628	0.627	876.001	0.014439
					528.2	865.739	0.835	864.904	0.0142561
					528.4	861.078	1.552	859.526	0.0141675
					528.6	848.455	0.853	847.602	0.0139709
					528.8	844.54	0.84	843.7	0.0139066
					529	835.032	1.246	833.786	0.0137432
					529.2	824.67	1.463	823.207	0.0135688
					529.4	816.4	1.685	814.715	0.0134289
					529.6	821.027	1.258	819.769	0.0135122
					529.8	811.386	0.739	810.647	0.0133618
					530	805.196	1.72	803.476	0.0132436
					530.2	799.981	1.457	798.524	0.013162
					530.4	793.484	0.57	792.914	0.0130695
					530.6	792.949	1.539	791.41	0.0130447
					530.8	786.31	1.697	784.613	0.0129327
					531	781.087	1.222	779.865	0.0128544
					531.2	771.413	1.447	769.966	0.0126913
					531.4	762.481	1.404	761.077	0.0125447
					531.6	761.805	1.604	760.201	0.0125303
					531.8	749.266	1.256	748.01	0.0123294
					532	742.744	0.776	741.968	0.0122298
					532.2	739.615	2.024	737.591	0.0121576
					532.4	734.758	1.025	733.733	0.012094
					532.6	725.762	0.739	725.023	0.0119505
					532.8	714.156	1.045	713.111	0.0117541
					533	715.956	1.197	714.759	0.0117813
					533.2	707.684	1.5	706.184	0.0116399
					533.4	706.473	0.955	705.518	0.011629
					533.6	703.373	0.76	702.613	0.0115811
					533.8	695.516	1.741	693.775	0.0114354
					534	696.395	1.205	695.19	0.0114587
					534.2	687.417	0.649	686.768	0.0113199
					534.4	680.751	1.136	679.615	0.011202
					534.6	680.539	1.063	679.476	0.0111997
					534.8	667.632	1.569	666.063	0.0109786
					535	666.8	0.829	665.971	0.0109771
					535.2	657.976	0.515	657.461	0.0108369
					535.4	656.867	1.534	655.333	0.0108018
					535.6	651.192	1.15	650.042	0.0107146
					535.8	642.234	0.782	641.452	0.010573
					536	642.326	1.306	641.02	0.0105659
					536.2	634.206	1.097	633.109	0.0104355
					536.4	634.474	1.909	632.565	0.0104265
					536.6	628.484	1.278	627.206	0.0103382
					536.8	625.617	0.459	625.158	0.0103044
					537	624.279	1.513	622.766	0.010265
					537.2	610.585	1.713	608.872	0.010036
					537.4	611.81	0.965	610.845	0.0100685
					537.6	609.637	0.827	608.81	0.0100349
					537.8	598.171	1.023	597.148	0.00984272
					538	597.437	1.99	595.447	0.00981468
					538.2	586.999	1.102	585.897	0.00965727
					538.4	587.909	0.265	587.644	0.00968607
					538.6	584.833	1.424	583.409	0.00961626
					538.8	578.445	0.932	577.513	0.00951908
					539	578.063	1.116	576.947	0.00950975
					539.2	571.75	1.28	570.47	0.00940299
					539.4	569.118	0.75	568.368	0.00936834
					539.6	569.474	2	567.474	0.00935361
					539.8	560.823	1.502	559.321	0.00921922
					540	552.45	0.461	551.989	0.00909837
					540.2	548.399	1.345	547.054	0.00901703
					540.4	548.644	1.104	547.54	0.00902504
					540.6	541.775	1.869	539.906	0.00889921
					540.8	537.935	0.814	537.121	0.0088533
					541	536.425	0.754	535.671	0.0088294
					541.2	527.749	1.61	526.139	0.00867229
					541.4	528.273	1.028	527.245	0.00869052
					541.6	525.458	0.884	524.574	0.00864649
					541.8	520.928	1.176	519.752	0.00856701
					542	521.705	0.957	520.748	0.00858343
					542.2	514.531	1.821	512.71	0.00845094
					542.4	510.836	1.31	509.526	0.00839846
					542.6	510.813	0.585	510.228	0.00841003
					542.8	503.334	1.23	502.104	0.00827612
					543	501.054	0.991	500.063	0.00824248
					543.2	494.769	1.229	493.54	0.00813496
					543.4	492.079	1.035	491.044	0.00809382
					543.6	486.05	1.063	484.987	0.00799398
					543.8	484.229	1.655	482.574	0.00795421
					544	478.552	0.841	477.711	0.00787405
					544.2	477.201	0.539	476.662	0.00785676
					544.4	474.318	1.588	472.73	0.00779195
					544.6	470.166	0.884	469.282	0.00773512
					544.8	464.537	1.03	463.507	0.00763993
					545	462.304	1.2	461.104	0.00760032
					545.2	460.997	0.66	460.337	0.00758768
					545.4	456.666	1.702	454.964	0.00749912
					545.6	456.461	1.261	455.2	0.00750301
					545.8	451.844	0.659	451.185	0.00743683
					546	445.684	0.947	444.737	0.00733055
					546.2	443.856	0.845	443.011	0.0073021
					546.4	445.895	1.794	444.101	0.00732006
					546.6	438.85	0.626	438.224	0.00722319
					546.8	433.97	0.62	433.35	0.00714286
					547	434.393	1.876	432.517	0.00712913
					547.2	429.042	1.143	427.899	0.00705301
					547.4	427.202	0.886	426.316	0.00702692
					547.6	422.806	0.887	421.919	0.00695444
					547.8	421.457	-0.04	421.497	0.00694749
					548	416.055	1.491	414.564	0.00683321
					548.2	414.917	0.673	414.244	0.00682793
					548.4	415.449	1.043	414.406	0.00683061
					548.6	409.707	0.851	408.856	0.00673913
					548.8	403.743	0.391	403.352	0.0066484
					549	401.349	1.596	399.753	0.00658908
					549.2	400.657	0.972	399.685	0.00658796
					549.4	395.667	0.403	395.264	0.00651509
					549.6	388.879	1.398	387.481	0.0063868
					549.8	384.311	0.929	383.382	0.00631924
					550	381.551	1.749	379.802	0.00626023
					550.2	386.937	0.954	385.983	0.00636211
					550.4	379.462	0.496	378.966	0.00624645
					550.6	376.57	1.418	375.152	0.00618359
					550.8	375.623	1.386	374.237	0.0061685
					551	372.147	0.911	371.236	0.00611904
					551.2	370.826	0.767	370.059	0.00609964
					551.4	367.832	0.688	367.144	0.00605159
					551.6	361.201	1.098	360.103	0.00593554
					551.8	360.497	0.763	359.734	0.00592945
					552	356.358	0.829	355.529	0.00586014
					552.2	355.828	0.816	355.012	0.00585162
					552.4	348.058	0.935	347.123	0.00572159
					552.6	349.343	2.155	347.188	0.00572266
					552.8	350.032	1.139	348.893	0.00575076
					553	345.142	0.417	344.725	0.00568206
					553.2	342.373	1.159	341.214	0.00562419
					553.4	340.031	1.066	338.965	0.00558712
					553.6	335.824	0.94	334.884	0.00551985
					553.8	334.816	1.151	333.665	0.00549976
					554	334.53	0.22	334.31	0.00551039
					554.2	331.161	1.533	329.628	0.00543322
					554.4	326.604	0.598	326.006	0.00537352
					554.6	323.474	0.898	322.576	0.00531698
					554.8	323.794	0.905	322.889	0.00532214
					555	318.565	0.639	317.926	0.00524034
					555.2	315.465	1.866	313.599	0.00516902
					555.4	310.29	0.868	309.422	0.00510017
					555.6	307.262	0.829	306.433	0.0050509
					555.8	307.423	0.802	306.621	0.005054
					556	303.752	0.631	303.121	0.00499631
					556.2	302.063	1.688	300.375	0.00495105
					556.4	298.489	0.934	297.555	0.00490456
					556.6	301.143	0.667	300.476	0.00495271
					556.8	299.593	1.43	298.163	0.00491459
					557	292.572	1.09	291.482	0.00480446
					557.2	296.629	1.339	295.29	0.00486723
					557.4	292.196	0.538	291.658	0.00480736
					557.6	285.918	0.666	285.252	0.00470177
					557.8	282.407	1.66	280.747	0.00462752
					558	283.105	1.01	282.095	0.00464974
					558.2	279.714	1	278.714	0.00459401
					558.4	275.734	0.496	275.238	0.00453672
					558.6	275.001	0.389	274.612	0.0045264
					558.8	269.828	2.232	267.596	0.00441075
					559	269.702	1.087	268.615	0.00442755
					559.2	271.263	0.745	270.518	0.00445892
					559.4	268.175	1.34	266.835	0.00439821
					559.6	265.719	1.327	264.392	0.00435794
					559.8	266.855	1.219	265.636	0.00437845
					560	262.27	0.884	261.386	0.00430839
					560.2	260.11	0.465	259.645	0.0042797
					560.4	255.638	1.723	253.915	0.00418525
					560.6	257.925	1.108	256.817	0.00423308
					560.8	254.886	1.227	253.659	0.00418103
					561	251.312	0.855	250.457	0.00412825
					561.2	252.368	0.736	251.632	0.00414762
					561.4	248.869	1.739	247.13	0.00407341
					561.6	246.967	1.208	245.759	0.00405082
					561.8	245.591	0.627	244.964	0.00403771
					562	239.758	1.154	238.604	0.00393288
					562.2	239.623	0.825	238.798	0.00393608
					562.4	236.994	1.555	235.439	0.00388071
					562.6	237.738	1.155	236.583	0.00389957
					562.8	239.167	0.868	238.299	0.00392785
					563	233.991	1.586	232.405	0.0038307
					563.2	232.249	1.028	231.221	0.00381119
					563.4	230.331	0.677	229.654	0.00378536
					563.6	228.347	1.196	227.151	0.0037441
					563.8	228.114	0.384	227.73	0.00375365
					564	224.223	1.823	222.4	0.00366579
					564.2	222.126	1.37	220.756	0.0036387
					564.4	219.879	0.628	219.251	0.00361389
					564.6	222.532	1.125	221.407	0.00364943
					564.8	218.843	0.453	218.39	0.0035997
					565	214.312	0.943	213.369	0.00351694
					565.2	216.333	0.899	215.434	0.00355097
					565.4	213.371	0.087	213.284	0.00351553
					565.6	213.75	1.084	212.666	0.00350535
					565.8	210.418	0.344	210.074	0.00346262
					566	209.822	1.482	208.34	0.00343404
					566.2	207.149	0.96	206.189	0.00339859
					566.4	205.43	0.452	204.978	0.00337863
					566.6	204.124	1.149	202.975	0.00334561
					566.8	205.973	0.821	205.152	0.0033815
					567	199.474	1.734	197.74	0.00325933
					567.2	198.374	1.303	197.071	0.0032483
					567.4	199.161	0.57	198.591	0.00327335
					567.6	196.928	0.912	196.016	0.00323091
					567.8	196.245	1.293	194.952	0.00321337
					568	195.836	1.52	194.316	0.00320289
					568.2	192.992	0.922	192.07	0.00316587
					568.4	191.509	-0.02	191.529	0.00315695
					568.6	191.689	1.365	190.324	0.00313709
					568.8	188.827	1.676	187.151	0.00308479
					569	189.173	1.196	187.977	0.0030984
					569.2	185.439	1.097	184.342	0.00303849
					569.4	183.942	0.752	183.19	0.0030195
					569.6	184.427	1.88	182.547	0.0030089
					569.8	183.81	1.122	182.688	0.00301122
					570	182.122	0.594	181.528	0.0029921
					570.2	180.139	0.818	179.321	0.00295573
					570.4	179.211	0.884	178.327	0.00293934
					570.6	177.415	1.543	175.872	0.00289888
					570.8	176.447	0.575	175.872	0.00289888
					571	175.024	0.473	174.551	0.0028771
					571.2	173.971	1.153	172.818	0.00284854
					571.4	173.2	0.982	172.218	0.00283865
					571.6	171.117	1.7	169.417	0.00279248
					571.8	171.683	0.624	171.059	0.00281955
					572	172.87	0.515	172.355	0.00284091
					572.2	166.628	1.656	164.972	0.00271921
					572.4	169.006	0.633	168.373	0.00277527
					572.6	167.606	1.558	166.048	0.00273695
					572.8	163.292	1.473	161.819	0.00266724
					573	164.3	0.587	163.713	0.00269846
					573.2	162.547	1.555	160.992	0.00265361
					573.4	159.12	1.207	157.913	0.00260286
					573.6	160.124	0.802	159.322	0.00262609
					573.8	159.766	0.786	158.98	0.00262045
					574	158.301	0.417	157.884	0.00260238
					574.2	159.525	2.09	157.435	0.00259498
					574.4	156.912	0.952	155.96	0.00257067
					574.6	156.493	1.094	155.399	0.00256142
					574.8	157.238	1.205	156.033	0.00257187
					575	154.107	0.408	153.699	0.0025334
					575.2	154.607	1.795	152.812	0.00251878
					575.4	151.27	1.252	150.018	0.00247273
					575.6	154.436	0.089	154.347	0.00254408
					575.8	148.179	1.068	147.111	0.00242481
					576	151.489	0.551	150.938	0.00248789
					576.2	148.861	1.619	147.242	0.00242697
					576.4	148.584	0.765	147.819	0.00243648
					576.6	146.979	0.598	146.381	0.00241278
					576.8	142.912	1.214	141.698	0.00233559
					577	145.176	0.808	144.368	0.0023796
					577.2	144.893	2.106	142.787	0.00235354
					577.4	143.496	1.222	142.274	0.00234509
					577.6	142.394	0.594	141.8	0.00233727
					577.8	140.876	1.023	139.853	0.00230518
					578	138.635	1.202	137.433	0.00226529
					578.2	139.875	0.748	139.127	0.00229321
					578.4	137.883	0.915	136.968	0.00225763
					578.6	137.436	0.83	136.606	0.00225166
					578.8	135.435	1.537	133.898	0.00220702
					579	133.877	1.137	132.74	0.00218794
					579.2	133.71	1.346	132.364	0.00218174
					579.4	132.608	1.485	131.123	0.00216128
					579.6	132.135	0.588	131.547	0.00216827
					579.8	130.732	2.03	128.702	0.00212138
					580	129.93	1.159	128.771	0.00212252
					580.2	131.554	0.767	130.787	0.00215575
					580.4	129.397	1.109	128.288	0.00211456
					580.6	128.908	1.105	127.803	0.00210656
					580.8	126.912	1.73	125.182	0.00206336
					581	128.194	0.47	127.724	0.00210526
					581.2	127.191	0.751	126.44	0.0020841
					581.4	125.885	1.557	124.328	0.00204928
					581.6	124.359	2.056	122.303	0.00201591
					581.8	123.841	1.336	122.505	0.00201924
					582	125.007	0.838	124.169	0.00204666
					582.2	123.547	0.721	122.826	0.00202453
					582.4	122.008	2.185	119.823	0.00197503
					582.6	123.222	0.956	122.266	0.0020153
					582.8	121.123	0.371	120.752	0.00199034
					583	118.449	1.131	117.318	0.00193374
					583.2	118.039	0.665	117.374	0.00193466
					583.4	117.455	1.964	115.491	0.00190362
					583.6	117.564	1.648	115.916	0.00191063
					583.8	118.082	1.046	117.036	0.00192909
					584	117.257	1.153	116.104	0.00191373
					584.2	113.65	1.496	112.154	0.00184862
					584.4	114.032	1.648	112.384	0.00185241
					584.6	115.335	1.299	114.036	0.00187964
					584.8	114.542	0.857	113.685	0.00187386
					585	112.796	1.513	111.283	0.00183426
					585.2	108.845	0.899	107.946	0.00177926
					585.4	110.8	1.648	109.152	0.00179914
					585.6	111.541	0.973	110.568	0.00182248
					585.8	110.169	0.487	109.682	0.00180788
					586	108.057	1.802	106.255	0.00175139
					586.2	107.045	1.287	105.758	0.0017432
					586.4	106.709	0.963	105.746	0.001743
					586.6	104.459	0.554	103.905	0.00171265
					586.8	106.25	0.509	105.741	0.00174292
					587	102.748	1.648	101.1	0.00166642
					587.2	103.741	1.031	102.71	0.00169296
					587.4	102.721	0.669	102.052	0.00168211
					587.6	102.228	1.449	100.779	0.00166113
					587.8	103.365	0.861	102.504	0.00168956
					588	103.189	2.364	100.825	0.00166189
					588.2	102.381	1.095	101.286	0.00166949
					588.4	103.346	0.1	103.246	0.00170179
					588.6	102.591	1.801	100.79	0.00166131
					588.8	99.635	2.049	97.586	0.0016085
					589	100.545	1.38	99.165	0.00163452
					589.2	99.884	0.824	99.06	0.00163279
					589.4	97.943	0.115	97.828	0.00161249
					589.6	95.673	2.236	93.437	0.00154011
					589.8	97.264	0.8	96.464	0.00159
					590	97.392	1.317	96.075	0.00158359
					590.2	93.496	0.664	92.832	0.00153014
					590.4	94.159	0.411	93.748	0.00154524
					590.6	96.877	1.617	95.26	0.00157016
					590.8	96.072	1.144	94.928	0.00156469
					591	92.845	0.897	91.948	0.00151557
					591.2	93.474	1.285	92.189	0.00151954
					591.4	93.61	1.357	92.253	0.0015206
					591.6	92.737	2.326	90.411	0.00149023
					591.8	91.937	0.876	91.061	0.00150095
					592	90.071	0.835	89.236	0.00147087
					592.2	91.824	1.864	89.96	0.0014828
					592.4	89.4	1.105	88.295	0.00145536
					592.6	87.522	1.022	86.5	0.00142577
					592.8	89.812	0.884	88.928	0.00146579
					593	85.853	0.273	85.58	0.00141061
					593.2	88.013	2.118	85.895	0.0014158
					593.4	86.788	0.949	85.839	0.00141487
					593.6	86.465	1.201	85.264	0.0014054
					593.8	86.441	1.206	85.235	0.00140492
					594	85.225	0.179	85.046	0.0014018
					594.2	83.14	2.368	80.772	0.00133136
[truncated: 779 more rows]

## Sheet: Fig 5d
Figure 5d
[truncated: 1,907 more rows]

## Sheet: Fig 5e(i)
Absorption					Fluorescence
[truncated: 2,507 more rows]

[truncated: 13 more sheets: Fig 5e(ii), Supp Figure 6, Supp Figure 7, Supp Figure 8, Supp Figure 9, Supp Figure 10, Supp Figure 11, Supp Figure 12, Supp Figure 13, Supp Figure 14, Supp Figure 15, Supp Figure 16, Supp Figure 17]
